# Supplementary material for: Ocean warming and acidification affect the transitional C:N:P ratio and macromolecular accumulation in the harmful raphidophyte Heterosigma akashiwo
Source: Commun Biol. 2023 Feb 6;6:151. doi: 10.1038/s42003-023-04524-8 (PMC9902392; doi:10.1038/s42003-023-04524-8)
Supplement: Supplementary file 3 — Supplementary data 1 [file 42003_2023_4524_MOESM3_ESM.xlsx]

## Sheet: Sheet1
Supplementary data 1
	Culture generations	LTLC	LTLC	LTLC	HTHC	HTHC	HTHC	p-value
Gowth rate	1	0.9	0.8	0.9	0.6	0.6	0.5	0.003126
	10	0.8	0.9	0.8	0.5	0.5	0.4	0.01473
	20	0.9	0.9	0.8	0.4	0.7	0.5	0.02411
Volume	1	1.3	1.4	1.2	0.8	0.9	0.8	0.002192
	10	1.4	1.3	1.3	0.6	0.9	0.8	0.003858
	20	1.4	1.4	1.2	0.8	0.6	0.5	0.003185
FvFm	1	1.3	1.6	1.2	0.8	0.9	0.8	0.012887
	10	1.4	1.3	1.3	0.7	0.8	0.8	0.000275
	20	1.4	1.6	1.2	0.5	0.7	0.4	0.003967
CA acitivity	1	0.15	0.18	0.21	0.09	0.09	0.11	0.010905
	10	0.9	0.12	0.21	0.05	0.15	0.1	0.279538
	20	0.17	0.12	0.2	0.06	0.04	0.07	0.012887
QC	1	2.8	2.56	2.7	1.9	1.7	2.1	0.0043
	10	2.7	2.8	2.9	2.15	2	2.3	0.003351
	20	2.84	2.6	2.4	1.75	1.65	1.72	0.002261
QN	1	0.8	0.9	0.9	0.6	0.7	0.6	0.007763
	10	0.8	0.85	0.8	0.65	0.6	0.7	0.00749
	20	0.9	0.8	0.8	0.5	0.5	0.6	0.003126
QP	1	0.45	0.5	0.5	0.35	0.35	0.29	0.004155
	10	0.4	0.52	0.43	0.38	0.35	0.28	0.072092
	20	0.47	0.38	0.5	0.29	0.32	0.3	0.016799
C:N ratio	1	7.1	6.9	6.3	5.4	5.8	5.1	0.013264
	10	6.8	6.8	6.3	6.1	5.5	5.3	0.00626809
	20	7.3	6.9	6.9	5.8	6.1	6.6	0.0032131
C:P ratio	1	126	130	125	107	118	113	0.015309
	10	131	136	122	94	101	90	0.06643
	20	128	131	119	95	90	92	0.000978
N:P ratio	1	11	10	12.4	9.43	10	8.78	0.090866
	10	13	13.2	12.7	8.63	7.98	7.11	0.0004
	20	12.5	13.6	11.67	8.88	8.25	8.99	0.003021
Carbohydrate	1	14.33	13.55	13.37	11.29	12.64	12.27	0.027957
	10	14.52	14.41	13.88	10.44	9.92	10.74	0.00023
	20	13.22	13.31	14.51	9.42	8.58	10.11	0.000208
Lipids	1	12.27	12.18	13.11	9.11	9.33	10.18	0.002493
	10	12.78	12.53	11.11	8.45	9.67	9.17	0.08416
	20	11.29	13.62	13.68	7.64	7.18	8.45	0.004208
Protein	1	8.07	7.34	7.71	7.18	6.48	6.71	0.035852
	10	6.96	8.21	7.83	6.27	5.48	6.1	0.017655
	20	7.56	8.13	8.12	5.64	5.18	6.12	0.002273
Chlorphyll	1	0.72	0.69	0.66	0.55	0.59	0.61	0.012498
	10	0.48	0.63	0.69	0.39	0.43	0.36	0.064595
	20	0.69	0.73	0.68	0.35	0.38	0.35	4.9e-05
DNA	1	0.71	0.68	0.73	0.68	0.59	0.61	0.060813
	10	0.62	0.67	0.72	0.43	0.51	0.48	0.006094
	20	0.73	0.69	0.58	0.39	0.47	0.45	0.010656
RNA	1	1.1	1.1	1.15	0.81	0.88	0.92	0.002427
	10	0.9	0.93	1.11	0.61	0.72	0.66	0.012203
	20	0.99	0.88	1	0.61	0.53	0.55	0.009072
Phospholipid	1	1.5	0.8	1.3	0.8	0.9	1	0.23724
	10	1.6	1.3	1.4	0.62	0.8	0.7	0.002084
	20	1.4	1.5	1.6	0.56	0.69	0.57	0.002033
Residual P	1	2.1	2.22	2.3	1.83	1.63	1.94	0.019537
	10	2.21	2.01	2.25	1.21	1	1.46	0.003591
	20	2.11	1.8	2.22	1.23	1.12	1.42	0.006825
