# Supplementary material for: Ocean warming and acidification affect the transitional C:N:P ratio and macromolecular accumulation in the harmful raphidophyte Heterosigma akashiwo
Source: Commun Biol. 2023 Feb 6;6:151. doi: 10.1038/s42003-023-04524-8 (PMC9902392; doi:10.1038/s42003-023-04524-8)
Supplement: Supplementary file 7 — Supplementary data 5 [file 42003_2023_4524_MOESM7_ESM.xlsx]

## Sheet: Fatty acid synthesis
Supplementary data 5:	Differentially expressed genes involved in fatty acid biosynthesis metabolism
Gene ID	Length	Pathway Name	Level 1	Level 2	log2(He_1000/He_400)	Qvalue(He_400-vs-He_1000)	Pvalue(He_400-vs-He_1000)	Kegg Orthology	Pfam	Nt	Nr	Kog	Swissprot	GO
CL1121.Contig7_All	2844	ko01212//Fatty acid metabolism;ko00071//Fatty acid degradation;ko00061//Fatty acid biosynthesis;ko04146//Peroxisome;ko01100//Metabolic pathways	Metabolism;Cellular Processes	Transport and catabolism;Global and overview maps;Lipid metabolism	13.1344	0	0	K01897//long-chain acyl-CoA synthetase [EC:6.2.1.3]+ko04146//Peroxisome+ko01100//Metabolic pathways+ko00061//Fatty acid biosynthesis+ko01212//Fatty acid metabolism+ko00071//Fatty acid degradation;K01897//long-chain acyl-CoA synthetase [EC:6.2.1.3]+ko04146//Peroxisome+ko01100//Metabolic pathways+ko00061//Fatty acid biosynthesis+ko01212//Fatty acid metabolism+ko00071//Fatty acid degradation;K01897/…	AMP-binding enzyme		long chain acyl-coA synthetase [Ectocarpus siliculosus]	[I] KOG1256 Long-chain acyl-CoA synthetases (AMP-forming)	Long chain acyl-CoA synthetase 7, peroxisomal OS=Arabidopsis thaliana GN=LACS7 PE=1 SV=2	GO:0004467//long-chain fatty acid-CoA ligase activity;GO:0102391//decanoate--CoA ligase activity
Unigene43466_All	837	ko00071//Fatty acid degradation;ko01100//Metabolic pathways;ko04146//Peroxisome;ko00061//Fatty acid biosynthesis;ko01212//Fatty acid metabolism	Cellular Processes;Metabolism	Lipid metabolism;Global and overview maps;Transport and catabolism	2.00122	1.70826e-05	1.01553e-05	K01897//long-chain acyl-CoA synthetase [EC:6.2.1.3]+ko04146//Peroxisome+ko01100//Metabolic pathways+ko00061//Fatty acid biosynthesis+ko01212//Fatty acid metabolism+ko00071//Fatty acid degradation;K01897//long-chain acyl-CoA synthetase [EC:6.2.1.3]+ko04146//Peroxisome+ko01100//Metabolic pathways+ko00061//Fatty acid biosynthesis+ko01212//Fatty acid metabolism+ko00071//Fatty acid degradation;K01897/…	AMP-binding enzyme		predicted protein, partial [Thalassiosira pseudonana CCMP1335] >EED93420.1 predicted protein, partial [Thalassiosira pseudonana CCMP1335]	[I] KOG1256 Long-chain acyl-CoA synthetases (AMP-forming)	Long-chain-fatty-acid--[acyl-carrier-protein] ligase AEE15, chloroplastic OS=Arabidopsis thaliana GN=AAE15 PE=1 SV=1	GO:0008152//metabolic process;GO:0004467//long-chain fatty acid-CoA ligase activity;GO:0003824//catalytic activity;GO:0102391//decanoate--CoA ligase activity
Unigene34872_All	1359	ko00780//Biotin metabolism;ko01212//Fatty acid metabolism;ko01100//Metabolic pathways;ko00061//Fatty acid biosynthesis	Metabolism	Lipid metabolism;Metabolism of cofactors and vitamins;Global and overview maps	1.54775	0	0	K00208//enoyl-[acyl-carrier protein] reductase I [EC:1.3.1.9 1.3.1.10]+ko01100//Metabolic pathways+ko00061//Fatty acid biosynthesis+ko01212//Fatty acid metabolism+ko00780//Biotin metabolism;K00208//enoyl-[acyl-carrier protein] reductase I [EC:1.3.1.9 1.3.1.10]+ko01100//Metabolic pathways+ko00061//Fatty acid biosynthesis+ko01212//Fatty acid metabolism+ko00780//Biotin metabolism;K00208//enoyl-[acyl…	Enoyl-(Acyl carrier protein) reductase		enoyl-acp reductase [Phaeodactylum tricornutum CCAP 1055/1] >EEC50745.1 enoyl-acp reductase [Phaeodactylum tricornutum CCAP 1055/1]	[R] KOG0725 Reductases with broad range of substrate specificities	Enoyl-[acyl-carrier-protein] reductase [NADH], chloroplastic OS=Arabidopsis thaliana GN=MOD1 PE=1 SV=1	GO:0004318//enoyl-[acyl-carrier-protein] reductase (NADH) activity;GO:0006633//fatty acid biosynthetic process
Unigene8650_All	1535	ko00061//Fatty acid biosynthesis;ko01100//Metabolic pathways;ko00780//Biotin metabolism;ko01212//Fatty acid metabolism	Metabolism	Global and overview maps;Metabolism of cofactors and vitamins;Lipid metabolism	1.54671	5.37412e-109	4.11486e-110	K00059//3-oxoacyl-[acyl-carrier protein] reductase [EC:1.1.1.100]+ko01100//Metabolic pathways+ko00061//Fatty acid biosynthesis+ko01212//Fatty acid metabolism+ko00780//Biotin metabolism;K00059//3-oxoacyl-[acyl-carrier protein] reductase [EC:1.1.1.100]+ko01100//Metabolic pathways+ko00061//Fatty acid biosynthesis+ko01212//Fatty acid metabolism+ko00780//Biotin metabolism;K00059//3-oxoacyl-[acyl-carri…	short chain dehydrogenase		hypothetical protein THAOC_06718 [Thalassiosira oceanica]	[R] KOG0725 Reductases with broad range of substrate specificities	NADPH-dependent pterin aldehyde reductase OS=Arabidopsis thaliana GN=At1g10310 PE=1 SV=1	GO:0016491//oxidoreductase activity
CL9022.Contig2_All	1329	ko01110//Biosynthesis of secondary metabolites;ko01100//Metabolic pathways;ko00640//Propanoate metabolism;ko00620//Pyruvate metabolism;ko01212//Fatty acid metabolism;ko00061//Fatty acid biosynthesis	Metabolism	Carbohydrate metabolism;Global and overview maps;Lipid metabolism	1.41895	5.49891e-12	1.96729e-12	K11262//acetyl-CoA carboxylase / biotin carboxylase 1 [EC:6.4.1.2 6.3.4.14 2.1.3.15]+ko00640//Propanoate metabolism+ko01100//Metabolic pathways+ko01110//Biosynthesis of secondary metabolites+ko00061//Fatty acid biosynthesis+ko01212//Fatty acid metabolism+ko00620//Pyruvate metabolism;K11262//acetyl-CoA carboxylase / biotin carboxylase 1 [EC:6.4.1.2 6.3.4.14 2.1.3.15]+ko00640//Propanoate metabolism…			hypothetical protein H257_02420 [Aphanomyces astaci] >ETV85873.1 hypothetical protein H257_02420 [Aphanomyces astaci]	[I] KOG0368 Acetyl-CoA carboxylase	Acetyl-CoA carboxylase 1 OS=Oryza sativa subsp. japonica GN=ACC1 PE=3 SV=1	GO:0003989//acetyl-CoA carboxylase activity;GO:0046872//metal ion binding;GO:0004075//biotin carboxylase activity;GO:0005524//ATP binding;GO:0006633//fatty acid biosynthetic process
Unigene30391_All	1823	ko01212//Fatty acid metabolism;ko00061//Fatty acid biosynthesis;ko01100//Metabolic pathways	Metabolism	Global and overview maps;Lipid metabolism	1.40183	0	0	K00648//3-oxoacyl-[acyl-carrier-protein] synthase III [EC:2.3.1.180]+ko01100//Metabolic pathways+ko00061//Fatty acid biosynthesis+ko01212//Fatty acid metabolism;K00648//3-oxoacyl-[acyl-carrier-protein] synthase III [EC:2.3.1.180]+ko01100//Metabolic pathways+ko00061//Fatty acid biosynthesis+ko01212//Fatty acid metabolism;K00648//3-oxoacyl-[acyl-carrier-protein] synthase III [EC:2.3.1.180]+ko01100/…	3-Oxoacyl-[acyl-carrier-protein (ACP)] synthase III C terminal		beta-ketoacyl synthase [Ectocarpus siliculosus]	[I] LSE0253 A Fatty acid elongase/3-ketoacyl-CoA synthase	3-oxoacyl-[acyl-carrier-protein] synthase III, chloroplastic OS=Arabidopsis thaliana GN=At1g62640 PE=2 SV=2	GO:0004315//3-oxoacyl-[acyl-carrier-protein] synthase activity;GO:0006633//fatty acid biosynthetic process
CL5448.Contig1_All	2135	ko01100//Metabolic pathways;ko00780//Biotin metabolism;ko01212//Fatty acid metabolism;ko00061//Fatty acid biosynthesis	Metabolism	Global and overview maps;Lipid metabolism;Metabolism of cofactors and vitamins	1.35873	0	0	K09458//3-oxoacyl-[acyl-carrier-protein] synthase II [EC:2.3.1.179]+ko01100//Metabolic pathways+ko00061//Fatty acid biosynthesis+ko01212//Fatty acid metabolism+ko00780//Biotin metabolism;K09458//3-oxoacyl-[acyl-carrier-protein] synthase II [EC:2.3.1.179]+ko01100//Metabolic pathways+ko00061//Fatty acid biosynthesis+ko01212//Fatty acid metabolism+ko00780//Biotin metabolism;K09458//3-oxoacyl-[acyl-c…	Beta-ketoacyl synthase, N-terminal domain		beta-ketoacyl synthase [Ectocarpus siliculosus]	[IQ] KOG1394 3-oxoacyl-(acyl-carrier-protein) synthase (I and II)	3-oxoacyl-[acyl-carrier-protein] synthase, mitochondrial OS=Arabidopsis thaliana GN=KAS PE=1 SV=1	GO:0008152//metabolic process;GO:0006633//fatty acid biosynthetic process;GO:0016747//transferase activity, transferring acyl groups other than amino-acyl groups;GO:0016740//transferase activity
CL3191.Contig3_All	1095	ko01212//Fatty acid metabolism;ko00061//Fatty acid biosynthesis;ko00780//Biotin metabolism;ko01100//Metabolic pathways	Metabolism	Metabolism of cofactors and vitamins;Global and overview maps;Lipid metabolism	1.26222	0	0	K02372//3-hydroxyacyl-[acyl-carrier-protein] dehydratase [EC:4.2.1.59]+ko01100//Metabolic pathways+ko00061//Fatty acid biosynthesis+ko01212//Fatty acid metabolism+ko00780//Biotin metabolism;K02372//3-hydroxyacyl-[acyl-carrier-protein] dehydratase [EC:4.2.1.59]+ko01100//Metabolic pathways+ko00061//Fatty acid biosynthesis+ko01212//Fatty acid metabolism+ko00780//Biotin metabolism;K02372//3-hydroxyac…	FabA-like domain		beta-hydroxyacyl-ACP dehydratase [Ectocarpus siliculosus]	[I] LSE0254 A Hydroxyacyl-ACP dehydrase
CL5448.Contig2_All	2115	ko01212//Fatty acid metabolism;ko00061//Fatty acid biosynthesis;ko01100//Metabolic pathways;ko00780//Biotin metabolism	Metabolism	Metabolism of cofactors and vitamins;Global and overview maps;Lipid metabolism	1.16481	0	0	K09458//3-oxoacyl-[acyl-carrier-protein] synthase II [EC:2.3.1.179]+ko01100//Metabolic pathways+ko00061//Fatty acid biosynthesis+ko01212//Fatty acid metabolism+ko00780//Biotin metabolism;K09458//3-oxoacyl-[acyl-carrier-protein] synthase II [EC:2.3.1.179]+ko01100//Metabolic pathways+ko00061//Fatty acid biosynthesis+ko01212//Fatty acid metabolism+ko00780//Biotin metabolism;K09458//3-oxoacyl-[acyl-c…	Beta-ketoacyl synthase, N-terminal domain		beta-ketoacyl synthase [Ectocarpus siliculosus]	[IQ] KOG1394 3-oxoacyl-(acyl-carrier-protein) synthase (I and II)	3-oxoacyl-[acyl-carrier-protein] synthase, mitochondrial OS=Arabidopsis thaliana GN=KAS PE=1 SV=1	GO:0008152//metabolic process;GO:0006633//fatty acid biosynthetic process;GO:0016747//transferase activity, transferring acyl groups other than amino-acyl groups;GO:0016740//transferase activity
CL5448.Contig3_All	2270	ko00780//Biotin metabolism;ko01212//Fatty acid metabolism;ko01100//Metabolic pathways;ko00061//Fatty acid biosynthesis	Metabolism	Metabolism of cofactors and vitamins;Global and overview maps;Lipid metabolism	1.15698	4.71183e-137	3.07516e-138	K09458//3-oxoacyl-[acyl-carrier-protein] synthase II [EC:2.3.1.179]+ko01100//Metabolic pathways+ko00061//Fatty acid biosynthesis+ko01212//Fatty acid metabolism+ko00780//Biotin metabolism;K09458//3-oxoacyl-[acyl-carrier-protein] synthase II [EC:2.3.1.179]+ko01100//Metabolic pathways+ko00061//Fatty acid biosynthesis+ko01212//Fatty acid metabolism+ko00780//Biotin metabolism;K09458//3-oxoacyl-[acyl-c…	Beta-ketoacyl synthase, N-terminal domain		beta-ketoacyl synthase [Ectocarpus siliculosus]	[IQ] KOG1394 3-oxoacyl-(acyl-carrier-protein) synthase (I and II)	3-oxoacyl-[acyl-carrier-protein] synthase, mitochondrial OS=Arabidopsis thaliana GN=KAS PE=1 SV=1	GO:0008152//metabolic process;GO:0006633//fatty acid biosynthetic process;GO:0016747//transferase activity, transferring acyl groups other than amino-acyl groups;GO:0016740//transferase activity
CL10792.Contig1_All	3041	ko00780//Biotin metabolism;ko01100//Metabolic pathways;ko01212//Fatty acid metabolism;ko00061//Fatty acid biosynthesis	Metabolism	Global and overview maps;Metabolism of cofactors and vitamins;Lipid metabolism	1.15116	0	0	K00059//3-oxoacyl-[acyl-carrier protein] reductase [EC:1.1.1.100]+ko01100//Metabolic pathways+ko00061//Fatty acid biosynthesis+ko01212//Fatty acid metabolism+ko00780//Biotin metabolism;K00059//3-oxoacyl-[acyl-carrier protein] reductase [EC:1.1.1.100]+ko01100//Metabolic pathways+ko00061//Fatty acid biosynthesis+ko01212//Fatty acid metabolism+ko00780//Biotin metabolism;K00059//3-oxoacyl-[acyl-carri…	Enoyl-(Acyl carrier protein) reductase	KX395848.1 Gambierdiscus belizeanus isolate contig_27652 trans3-ketoacyl acyl carrier protein reductase, precursor RNA, complete cds	hypothetical protein BU14_0076s0014 [Porphyra umbilicalis]	[I] KOG1200 Mitochondrial/plastidial beta-ketoacyl-ACP reductase	3-oxoacyl-[acyl-carrier-protein] reductase, chloroplastic OS=Cuphea lanceolata GN=CLKR27 PE=2 SV=1	GO:0004316//3-oxoacyl-[acyl-carrier-protein] reductase (NADPH) activity;GO:0006633//fatty acid biosynthetic process;GO:0051287//NAD binding
CL3191.Contig1_All	955	ko01100//Metabolic pathways;ko00061//Fatty acid biosynthesis;ko01212//Fatty acid metabolism;ko00780//Biotin metabolism	Metabolism	Metabolism of cofactors and vitamins;Global and overview maps;Lipid metabolism	1.13914	0	0	K02372//3-hydroxyacyl-[acyl-carrier-protein] dehydratase [EC:4.2.1.59]+ko01100//Metabolic pathways+ko00061//Fatty acid biosynthesis+ko01212//Fatty acid metabolism+ko00780//Biotin metabolism;K02372//3-hydroxyacyl-[acyl-carrier-protein] dehydratase [EC:4.2.1.59]+ko01100//Metabolic pathways+ko00061//Fatty acid biosynthesis+ko01212//Fatty acid metabolism+ko00780//Biotin metabolism;K02372//3-hydroxyac…	FabA-like domain		3-hydroxyacyl-[acyl-carrier-protein] dehydratase [Fistulifera solaris]	[I] LSE0254 A Hydroxyacyl-ACP dehydrase
Unigene55637_All	1632	ko01212//Fatty acid metabolism;ko01100//Metabolic pathways;ko00780//Biotin metabolism;ko00061//Fatty acid biosynthesis	Metabolism	Lipid metabolism;Global and overview maps;Metabolism of cofactors and vitamins	1.09092	2.66615e-05	1.62112e-05	K00208//enoyl-[acyl-carrier protein] reductase I [EC:1.3.1.9 1.3.1.10]+ko01100//Metabolic pathways+ko00061//Fatty acid biosynthesis+ko01212//Fatty acid metabolism+ko00780//Biotin metabolism;K00208//enoyl-[acyl-carrier protein] reductase I [EC:1.3.1.9 1.3.1.10]+ko01100//Metabolic pathways+ko00061//Fatty acid biosynthesis+ko01212//Fatty acid metabolism+ko00780//Biotin metabolism;K00208//enoyl-[acyl…	Enoyl-(Acyl carrier protein) reductase		enoyl-acp reductase [Phaeodactylum tricornutum CCAP 1055/1] >EEC50745.1 enoyl-acp reductase [Phaeodactylum tricornutum CCAP 1055/1]	[R] KOG0725 Reductases with broad range of substrate specificities	Enoyl-[acyl-carrier-protein] reductase [NADH] 1, chloroplastic OS=Oryza sativa subsp. japonica GN=Os08g0327400 PE=2 SV=1	GO:0004318//enoyl-[acyl-carrier-protein] reductase (NADH) activity;GO:0006633//fatty acid biosynthetic process
Unigene10332_All	1917	ko00061//Fatty acid biosynthesis;ko01212//Fatty acid metabolism;ko01100//Metabolic pathways;ko00780//Biotin metabolism	Metabolism	Lipid metabolism;Metabolism of cofactors and vitamins;Global and overview maps	1.05164	5.50931e-05	3.48306e-05	K00208//enoyl-[acyl-carrier protein] reductase I [EC:1.3.1.9 1.3.1.10]+ko01100//Metabolic pathways+ko00061//Fatty acid biosynthesis+ko01212//Fatty acid metabolism+ko00780//Biotin metabolism;K00208//enoyl-[acyl-carrier protein] reductase I [EC:1.3.1.9 1.3.1.10]+ko01100//Metabolic pathways+ko00061//Fatty acid biosynthesis+ko01212//Fatty acid metabolism+ko00780//Biotin metabolism;K00208//enoyl-[acyl…	Enoyl-(Acyl carrier protein) reductase		enoyl-acp reductase [Phaeodactylum tricornutum CCAP 1055/1] >EEC50745.1 enoyl-acp reductase [Phaeodactylum tricornutum CCAP 1055/1]	[R] KOG0725 Reductases with broad range of substrate specificities	Enoyl-[acyl-carrier-protein] reductase [NADH] 1, chloroplastic OS=Oryza sativa subsp. japonica GN=Os08g0327400 PE=2 SV=1	GO:0004318//enoyl-[acyl-carrier-protein] reductase (NADH) activity;GO:0006633//fatty acid biosynthetic process
CL4529.Contig1_All	6898	ko01100//Metabolic pathways;ko00640//Propanoate metabolism;ko01110//Biosynthesis of secondary metabolites;ko00061//Fatty acid biosynthesis;ko01212//Fatty acid metabolism;ko00620//Pyruvate metabolism	Metabolism	Global and overview maps;Carbohydrate metabolism;Lipid metabolism	-1.05919	0	0	K11262//acetyl-CoA carboxylase / biotin carboxylase 1 [EC:6.4.1.2 6.3.4.14 2.1.3.15]+ko00640//Propanoate metabolism+ko01100//Metabolic pathways+ko01110//Biosynthesis of secondary metabolites+ko00061//Fatty acid biosynthesis+ko01212//Fatty acid metabolism+ko00620//Pyruvate metabolism;K11262//acetyl-CoA carboxylase / biotin carboxylase 1 [EC:6.4.1.2 6.3.4.14 2.1.3.15]+ko00640//Propanoate metabolism…	Carboxyl transferase domain	XM_005788150.1 Emiliania huxleyi CCMP1516 acetyl-CoA carboxylase (ACC-2), mRNA	acetyl-CoA carboxylase [Nannochloropsis oculata]	[I] KOG0368 Acetyl-CoA carboxylase	Acetyl-CoA carboxylase 1 OS=Arabidopsis thaliana GN=ACC1 PE=1 SV=1	GO:0003989//acetyl-CoA carboxylase activity;GO:0046872//metal ion binding;GO:0004075//biotin carboxylase activity;GO:0005524//ATP binding;GO:0006633//fatty acid biosynthetic process
Unigene29901_All	2612	ko04146//Peroxisome;ko00061//Fatty acid biosynthesis;ko01100//Metabolic pathways;ko00071//Fatty acid degradation;ko01212//Fatty acid metabolism	Metabolism;Cellular Processes	Transport and catabolism;Lipid metabolism;Global and overview maps	-1.06127	1.71208e-150	1.03957e-151	K01897//long-chain acyl-CoA synthetase [EC:6.2.1.3]+ko04146//Peroxisome+ko01100//Metabolic pathways+ko00061//Fatty acid biosynthesis+ko01212//Fatty acid metabolism+ko00071//Fatty acid degradation;K01897//long-chain acyl-CoA synthetase [EC:6.2.1.3]+ko04146//Peroxisome+ko01100//Metabolic pathways+ko00061//Fatty acid biosynthesis+ko01212//Fatty acid metabolism+ko00071//Fatty acid degradation;K01897/…	AMP-binding enzyme		long chain acyl-coA synthetase [Ectocarpus siliculosus]	[I] KOG1256 Long-chain acyl-CoA synthetases (AMP-forming)	Long chain acyl-CoA synthetase 6, peroxisomal OS=Arabidopsis thaliana GN=LACS6 PE=1 SV=1	GO:0008152//metabolic process;GO:0003824//catalytic activity;GO:0016874//ligase activity
Unigene41601_All	2360	ko00061//Fatty acid biosynthesis;ko01100//Metabolic pathways;ko00071//Fatty acid degradation;ko01212//Fatty acid metabolism	Metabolism	Lipid metabolism;Global and overview maps	-1.15376	1.03759e-194	5.06896e-196	K15013//long-chain-fatty-acid--CoA ligase ACSBG [EC:6.2.1.3]+ko01100//Metabolic pathways+ko00061//Fatty acid biosynthesis+ko01212//Fatty acid metabolism+ko00071//Fatty acid degradation;K15013//long-chain-fatty-acid--CoA ligase ACSBG [EC:6.2.1.3]+ko01100//Metabolic pathways+ko00061//Fatty acid biosynthesis+ko01212//Fatty acid metabolism+ko00071//Fatty acid degradation	AMP-binding enzyme	KC860950.1 Nannochloropsis gaditana long-chain acyl-CoA synthetase mRNA, complete cds	long-chain acyl-CoA synthetase [Nannochloropsis gaditana]	[I] KOG1256 Long-chain acyl-CoA synthetases (AMP-forming)	Long chain acyl-CoA synthetase 4 OS=Arabidopsis thaliana GN=LACS4 PE=2 SV=1
CL135.Contig5_All	3355	ko00071//Fatty acid degradation;ko01100//Metabolic pathways;ko00061//Fatty acid biosynthesis;ko04146//Peroxisome;ko01212//Fatty acid metabolism	Metabolism;Cellular Processes	Transport and catabolism;Lipid metabolism;Global and overview maps	-1.20467	9.07205e-15	2.82905e-15	K01897//long-chain acyl-CoA synthetase [EC:6.2.1.3]+ko04146//Peroxisome+ko01100//Metabolic pathways+ko00061//Fatty acid biosynthesis+ko01212//Fatty acid metabolism+ko00071//Fatty acid degradation;K01897//long-chain acyl-CoA synthetase [EC:6.2.1.3]+ko04146//Peroxisome+ko01100//Metabolic pathways+ko00061//Fatty acid biosynthesis+ko01212//Fatty acid metabolism+ko00071//Fatty acid degradation;K01897/…	AMP-binding enzyme	XM_002503583.1 Micromonas commoda predicted protein partial mRNA	long-chain acyl- synthetase 7 [Nannochloropsis gaditana]	[I] KOG1256 Long-chain acyl-CoA synthetases (AMP-forming)	Long chain acyl-CoA synthetase 7, peroxisomal OS=Arabidopsis thaliana GN=LACS7 PE=1 SV=2	GO:0008152//metabolic process;GO:0016874//ligase activity
Unigene37385_All	1301	ko01100//Metabolic pathways;ko00780//Biotin metabolism;ko01212//Fatty acid metabolism;ko00061//Fatty acid biosynthesis	Metabolism	Metabolism of cofactors and vitamins;Lipid metabolism;Global and overview maps	-1.27541	1.42903e-15	4.30745e-16	K00059//3-oxoacyl-[acyl-carrier protein] reductase [EC:1.1.1.100]+ko01100//Metabolic pathways+ko00061//Fatty acid biosynthesis+ko01212//Fatty acid metabolism+ko00780//Biotin metabolism;K00059//3-oxoacyl-[acyl-carrier protein] reductase [EC:1.1.1.100]+ko01100//Metabolic pathways+ko00061//Fatty acid biosynthesis+ko01212//Fatty acid metabolism+ko00780//Biotin metabolism;K00059//3-oxoacyl-[acyl-carri…	short chain dehydrogenase		peroxisomal multifunctional enzyme type [Plasmopara halstedii]	[TI] TWOG0153 17-beta-hydroxysteroid dehydrogenase
Unigene41053_All	1418	ko01212//Fatty acid metabolism;ko00061//Fatty acid biosynthesis;ko01100//Metabolic pathways;ko00071//Fatty acid degradation	Metabolism	Global and overview maps;Lipid metabolism	-1.34373	4.51444e-08	2.0858e-08	K15013//long-chain-fatty-acid--CoA ligase ACSBG [EC:6.2.1.3]+ko01100//Metabolic pathways+ko00061//Fatty acid biosynthesis+ko01212//Fatty acid metabolism+ko00071//Fatty acid degradation;K15013//long-chain-fatty-acid--CoA ligase ACSBG [EC:6.2.1.3]+ko01100//Metabolic pathways+ko00061//Fatty acid biosynthesis+ko01212//Fatty acid metabolism+ko00071//Fatty acid degradation	AMP-binding enzyme		long chain acyl-coa synthetase [Nannochloropsis gaditana]	[I] KOG1256 Long-chain acyl-CoA synthetases (AMP-forming)	4-coumarate--CoA ligase-like 4 OS=Arabidopsis thaliana GN=4CLL4 PE=2 SV=1	GO:0004467//long-chain fatty acid-CoA ligase activity;GO:0102391//decanoate--CoA ligase activity
Unigene76175_All	7496	ko01100//Metabolic pathways;ko01110//Biosynthesis of secondary metabolites;ko01212//Fatty acid metabolism;ko00061//Fatty acid biosynthesis;ko00640//Propanoate metabolism;ko00620//Pyruvate metabolism	Metabolism	Global and overview maps;Lipid metabolism;Carbohydrate metabolism	-1.43826	0	0	K11262//acetyl-CoA carboxylase / biotin carboxylase 1 [EC:6.4.1.2 6.3.4.14 2.1.3.15]+ko00640//Propanoate metabolism+ko01100//Metabolic pathways+ko01110//Biosynthesis of secondary metabolites+ko00061//Fatty acid biosynthesis+ko01212//Fatty acid metabolism+ko00620//Pyruvate metabolism;K11262//acetyl-CoA carboxylase / biotin carboxylase 1 [EC:6.4.1.2 6.3.4.14 2.1.3.15]+ko00640//Propanoate metabolism…	Carboxyl transferase domain		acetyl-CoA carboxylase, partial [Nannochloropsis oculata]	[I] KOG0368 Acetyl-CoA carboxylase	Acetyl-CoA carboxylase 1 OS=Oryza sativa subsp. japonica GN=ACC1 PE=3 SV=1	GO:0005319//lipid transporter activity;GO:0003989//acetyl-CoA carboxylase activity;GO:0046872//metal ion binding;GO:0004075//biotin carboxylase activity;GO:0005524//ATP binding;GO:0006633//fatty acid biosynthetic process
Unigene33083_All	5035	ko01100//Metabolic pathways;ko01212//Fatty acid metabolism;ko00640//Propanoate metabolism;ko01200//Carbon metabolism;ko01110//Biosynthesis of secondary metabolites;ko00061//Fatty acid biosynthesis;ko00620//Pyruvate metabolism	Metabolism	Lipid metabolism;Carbohydrate metabolism;Global and overview maps	-1.44339	4.75658e-91	4.14904e-92	K01961//acetyl-CoA carboxylase, biotin carboxylase subunit [EC:6.4.1.2 6.3.4.14]+ko00640//Propanoate metabolism+ko01100//Metabolic pathways+ko01110//Biosynthesis of secondary metabolites+ko00061//Fatty acid biosynthesis+ko01212//Fatty acid metabolism+ko00620//Pyruvate metabolism+ko01200//Carbon metabolism;K01961//acetyl-CoA carboxylase, biotin carboxylase subunit [EC:6.4.1.2 6.3.4.14]+ko00640//Pr…	Pyridoxal phosphate biosynthetic protein PdxA		acetyl-CoA carboxylase (plastid) [Paulinella micropora] >AQX45196.1 acetyl-CoA carboxylase (plastid) [Paulinella micropora]	[IE] KOG0238 3-Methylcrotonyl-CoA carboxylase, biotin-containing subunit/Propionyl-CoA carboxylase, alpha chain/Acetyl-CoA carboxylase, biotin carboxylase subunit	Biotin carboxylase 1, chloroplastic OS=Populus trichocarpa GN=POPTRDRAFT_831870 PE=2 SV=1	GO:0003989//acetyl-CoA carboxylase activity;GO:0004075//biotin carboxylase activity;GO:0005524//ATP binding;GO:0046872//metal ion binding;GO:0009536//plastid;GO:0009941//chloroplast envelope;GO:0006633//fatty acid biosynthetic process;GO:0009570//chloroplast stroma
Unigene37246_All	1816	ko01100//Metabolic pathways;ko01212//Fatty acid metabolism;ko00061//Fatty acid biosynthesis;ko00071//Fatty acid degradation;ko04146//Peroxisome	Cellular Processes;Metabolism	Global and overview maps;Transport and catabolism;Lipid metabolism	-1.79048	4.71709e-15	1.45107e-15	K01897//long-chain acyl-CoA synthetase [EC:6.2.1.3]+ko04146//Peroxisome+ko01100//Metabolic pathways+ko00061//Fatty acid biosynthesis+ko01212//Fatty acid metabolism+ko00071//Fatty acid degradation;K01897//long-chain acyl-CoA synthetase [EC:6.2.1.3]+ko04146//Peroxisome+ko01100//Metabolic pathways+ko00061//Fatty acid biosynthesis+ko01212//Fatty acid metabolism+ko00071//Fatty acid degradation;K01897/…	AMP-binding enzyme		long chain acyl-coA synthetase [Ectocarpus siliculosus]	[I] KOG1256 Long-chain acyl-CoA synthetases (AMP-forming)	Probable acyl-activating enzyme 16, chloroplastic OS=Arabidopsis thaliana GN=AAE16 PE=2 SV=1	GO:0008152//metabolic process;GO:0004467//long-chain fatty acid-CoA ligase activity;GO:0102391//decanoate--CoA ligase activity;GO:0003824//catalytic activity;GO:0016874//ligase activity
Unigene41150_All	1068	ko00620//Pyruvate metabolism;ko00640//Propanoate metabolism;ko00061//Fatty acid biosynthesis;ko01200//Carbon metabolism;ko01212//Fatty acid metabolism;ko01100//Metabolic pathways;ko01110//Biosynthesis of secondary metabolites	Metabolism	Global and overview maps;Carbohydrate metabolism;Lipid metabolism	-1.82582	7.61717e-14	2.47601e-14	K01962//acetyl-CoA carboxylase carboxyl transferase subunit alpha [EC:6.4.1.2 2.1.3.15]+ko00640//Propanoate metabolism+ko01100//Metabolic pathways+ko01110//Biosynthesis of secondary metabolites+ko00061//Fatty acid biosynthesis+ko01212//Fatty acid metabolism+ko00620//Pyruvate metabolism+ko01200//Carbon metabolism;K01962//acetyl-CoA carboxylase carboxyl transferase subunit alpha [EC:6.4.1.2 2.1.3.1…	Acetyl co-enzyme A carboxylase carboxyltransferase alpha subunit		hypothetical protein SELMODRAFT_162780, partial [Selaginella moellendorffii] >EFJ05885.1 hypothetical protein SELMODRAFT_162780, partial [Selaginella moellendorffii]		Acetyl-coenzyme A carboxylase carboxyl transferase subunit alpha, chloroplastic OS=Arabidopsis thaliana GN=CAC3 PE=1 SV=1	GO:0003989//acetyl-CoA carboxylase activity;GO:0003887//DNA-directed DNA polymerase activity;GO:0006281//DNA repair;GO:0003684//damaged DNA binding;GO:0009317//acetyl-CoA carboxylase complex;GO:0006633//fatty acid biosynthetic process;GO:0010224//response to UV-B
Unigene22412_All	948	ko00061//Fatty acid biosynthesis;ko01100//Metabolic pathways;ko00780//Biotin metabolism;ko01212//Fatty acid metabolism	Metabolism	Metabolism of cofactors and vitamins;Lipid metabolism;Global and overview maps	-1.84998	1.28356e-09	5.295e-10	K00059//3-oxoacyl-[acyl-carrier protein] reductase [EC:1.1.1.100]+ko01100//Metabolic pathways+ko00061//Fatty acid biosynthesis+ko01212//Fatty acid metabolism+ko00780//Biotin metabolism;K00059//3-oxoacyl-[acyl-carrier protein] reductase [EC:1.1.1.100]+ko01100//Metabolic pathways+ko00061//Fatty acid biosynthesis+ko01212//Fatty acid metabolism+ko00780//Biotin metabolism;K00059//3-oxoacyl-[acyl-carri…	Enoyl-(Acyl carrier protein) reductase		plastid beta-ketoacyl-ACP reductase protein precursor [Karenia brevis]	[I] KOG1200 Mitochondrial/plastidial beta-ketoacyl-ACP reductase	3-oxoacyl-[acyl-carrier-protein] reductase, chloroplastic OS=Cuphea lanceolata GN=CLKR27 PE=2 SV=1	GO:0004316//3-oxoacyl-[acyl-carrier-protein] reductase (NADPH) activity;GO:0102131//3-oxo-glutaryl-[acp] methyl ester reductase activity;GO:0006633//fatty acid biosynthetic process;GO:0051287//NAD binding;GO:0102132//3-oxo-pimeloyl-[acp] methyl ester reductase activity
CL6560.Contig1_All	968	ko01212//Fatty acid metabolism;ko01100//Metabolic pathways;ko00780//Biotin metabolism;ko00061//Fatty acid biosynthesis	Metabolism	Metabolism of cofactors and vitamins;Global and overview maps;Lipid metabolism	-1.87091	4.31533e-06	2.39519e-06	K02372//3-hydroxyacyl-[acyl-carrier-protein] dehydratase [EC:4.2.1.59]+ko01100//Metabolic pathways+ko00061//Fatty acid biosynthesis+ko01212//Fatty acid metabolism+ko00780//Biotin metabolism;K02372//3-hydroxyacyl-[acyl-carrier-protein] dehydratase [EC:4.2.1.59]+ko01100//Metabolic pathways+ko00061//Fatty acid biosynthesis+ko01212//Fatty acid metabolism+ko00780//Biotin metabolism;K02372//3-hydroxyac…	FabA-like domain		acyl-[acyl-carrier-protein]-UDP-N-acetylglucosamine O-acyltransferase [Aphanomyces invadans] >ETW05098.1 acyl-[acyl-carrier-protein]-UDP-N-acetylglucosamine O-acyltransferase [Aphanomyces invadans]	[I] LSE0254 A Hydroxyacyl-ACP dehydrase	Probable acyl-[acyl-carrier-protein]--UDP-N-acetylglucosamine O-acyltransferase, mitochondrial OS=Arabidopsis thaliana GN=LPXA PE=1 SV=1	GO:0008780//acyl-[acyl-carrier-protein]-UDP-N-acetylglucosamine O-acyltransferase activity;GO:0008610//lipid biosynthetic process
Unigene2143_All	955	ko00061//Fatty acid biosynthesis;ko00780//Biotin metabolism;ko01100//Metabolic pathways;ko01212//Fatty acid metabolism	Metabolism	Metabolism of cofactors and vitamins;Lipid metabolism;Global and overview maps	-2.10969	6.34271e-08	2.96351e-08	K00059//3-oxoacyl-[acyl-carrier protein] reductase [EC:1.1.1.100]+ko01100//Metabolic pathways+ko00061//Fatty acid biosynthesis+ko01212//Fatty acid metabolism+ko00780//Biotin metabolism;K00059//3-oxoacyl-[acyl-carrier protein] reductase [EC:1.1.1.100]+ko01100//Metabolic pathways+ko00061//Fatty acid biosynthesis+ko01212//Fatty acid metabolism+ko00780//Biotin metabolism;K00059//3-oxoacyl-[acyl-carri…	Enoyl-(Acyl carrier protein) reductase		3-oxoacyl-(acyl-carrier-protein) reductase (chromatophore) [Paulinella chromatophora] >ACB43166.1 3-oxoacyl-(acyl-carrier-protein) reductase (chromatophore) [Paulinella chromatophora]	[I] KOG1200 Mitochondrial/plastidial beta-ketoacyl-ACP reductase	3-oxoacyl-[acyl-carrier-protein] reductase, chloroplastic OS=Cuphea lanceolata GN=CLKR27 PE=2 SV=1	GO:0004316//3-oxoacyl-[acyl-carrier-protein] reductase (NADPH) activity;GO:0006633//fatty acid biosynthetic process;GO:0051287//NAD binding;GO:0009536//plastid
CL1121.Contig10_All	3644	ko01100//Metabolic pathways;ko00061//Fatty acid biosynthesis;ko00071//Fatty acid degradation;ko04146//Peroxisome;ko01212//Fatty acid metabolism	Cellular Processes;Metabolism	Transport and catabolism;Lipid metabolism;Global and overview maps	-2.16005	9.32412e-297	3.2499e-298	K01897//long-chain acyl-CoA synthetase [EC:6.2.1.3]+ko04146//Peroxisome+ko01100//Metabolic pathways+ko00061//Fatty acid biosynthesis+ko01212//Fatty acid metabolism+ko00071//Fatty acid degradation;K01897//long-chain acyl-CoA synthetase [EC:6.2.1.3]+ko04146//Peroxisome+ko01100//Metabolic pathways+ko00061//Fatty acid biosynthesis+ko01212//Fatty acid metabolism+ko00071//Fatty acid degradation;K01897/…	AMP-binding enzyme		long chain acyl-coA synthetase [Ectocarpus siliculosus]	[I] KOG1180 Acyl-CoA synthetase	Long chain acyl-CoA synthetase 8 OS=Arabidopsis thaliana GN=LACS8 PE=1 SV=1	GO:0004467//long-chain fatty acid-CoA ligase activity;GO:0102391//decanoate--CoA ligase activity
CL8002.Contig3_All	1191	ko00780//Biotin metabolism;ko01100//Metabolic pathways;ko00061//Fatty acid biosynthesis;ko01212//Fatty acid metabolism	Metabolism	Lipid metabolism;Metabolism of cofactors and vitamins;Global and overview maps	-2.20528	5.52204e-31	1.04742e-31	K00059//3-oxoacyl-[acyl-carrier protein] reductase [EC:1.1.1.100]+ko01100//Metabolic pathways+ko00061//Fatty acid biosynthesis+ko01212//Fatty acid metabolism+ko00780//Biotin metabolism;K00059//3-oxoacyl-[acyl-carrier protein] reductase [EC:1.1.1.100]+ko01100//Metabolic pathways+ko00061//Fatty acid biosynthesis+ko01212//Fatty acid metabolism+ko00780//Biotin metabolism;K00059//3-oxoacyl-[acyl-carri…	Enoyl-(Acyl carrier protein) reductase		hypothetical protein GUITHDRAFT_65721 [Guillardia theta CCMP2712] >EKX51826.1 hypothetical protein GUITHDRAFT_65721 [Guillardia theta CCMP2712]	[I] KOG1200 Mitochondrial/plastidial beta-ketoacyl-ACP reductase	3-oxoacyl-[acyl-carrier-protein] reductase, chloroplastic OS=Cuphea lanceolata GN=CLKR27 PE=2 SV=1	GO:0016491//oxidoreductase activity
Unigene2334_All	879	ko01212//Fatty acid metabolism;ko00780//Biotin metabolism;ko01100//Metabolic pathways;ko00061//Fatty acid biosynthesis	Metabolism	Metabolism of cofactors and vitamins;Global and overview maps;Lipid metabolism	-2.57497	2.03069e-10	7.96952e-11	K00208//enoyl-[acyl-carrier protein] reductase I [EC:1.3.1.9 1.3.1.10]+ko01100//Metabolic pathways+ko00061//Fatty acid biosynthesis+ko01212//Fatty acid metabolism+ko00780//Biotin metabolism;K00208//enoyl-[acyl-carrier protein] reductase I [EC:1.3.1.9 1.3.1.10]+ko01100//Metabolic pathways+ko00061//Fatty acid biosynthesis+ko01212//Fatty acid metabolism+ko00780//Biotin metabolism;K00208//enoyl-[acyl…	Enoyl-(Acyl carrier protein) reductase		enoyl-[acyl-carrier-protein] reductase [NADH] [Chondrus crispus] >CDF38797.1 enoyl-[acyl-carrier-protein] reductase [NADH] [Chondrus crispus]	[R] KOG0725 Reductases with broad range of substrate specificities	Enoyl-[acyl-carrier-protein] reductase [NADH] 2, chloroplastic OS=Oryza sativa subsp. japonica GN=Os09g0277800 PE=2 SV=1	GO:0004318//enoyl-[acyl-carrier-protein] reductase (NADH) activity;GO:0006633//fatty acid biosynthetic process
Unigene38512_All	918	ko01110//Biosynthesis of secondary metabolites;ko01212//Fatty acid metabolism;ko01100//Metabolic pathways;ko00640//Propanoate metabolism;ko01200//Carbon metabolism;ko00061//Fatty acid biosynthesis;ko00620//Pyruvate metabolism	Metabolism	Lipid metabolism;Global and overview maps;Carbohydrate metabolism	-2.57497	1.03302e-28	2.05896e-29	K01963//acetyl-CoA carboxylase carboxyl transferase subunit beta [EC:6.4.1.2 2.1.3.15]+ko00640//Propanoate metabolism+ko01100//Metabolic pathways+ko01110//Biosynthesis of secondary metabolites+ko00061//Fatty acid biosynthesis+ko01212//Fatty acid metabolism+ko00620//Pyruvate metabolism+ko01200//Carbon metabolism;K01963//acetyl-CoA carboxylase carboxyl transferase subunit beta [EC:6.4.1.2 2.1.3.15]…	Carboxyl transferase domain		beta subunit of acetyl-CoA carboxylase carboxytransferase (chloroplast) [Chlorosarcina brevispinosa]	[EI] KOG0540 3-Methylcrotonyl-CoA carboxylase, non-biotin containing subunit/Acetyl-CoA carboxylase carboxyl transferase, subunit beta	Acetyl-coenzyme A carboxylase carboxyl transferase subunit beta, chloroplastic OS=Chlorella vulgaris GN=accD PE=3 SV=1
Unigene28305_All	1090	ko01100//Metabolic pathways;ko00061//Fatty acid biosynthesis;ko04146//Peroxisome;ko01212//Fatty acid metabolism;ko00780//Biotin metabolism	Cellular Processes;Metabolism	Transport and catabolism;Global and overview maps;Lipid metabolism;Metabolism of cofactors and vitamins	-2.61937	1.20291e-05	7.0197e-06	K13237//peroxisomal 2,4-dienoyl-CoA reductase [EC:1.3.1.34]+ko04146//Peroxisome;K00059//3-oxoacyl-[acyl-carrier protein] reductase [EC:1.1.1.100]+ko01100//Metabolic pathways+ko00061//Fatty acid biosynthesis+ko01212//Fatty acid metabolism+ko00780//Biotin metabolism;K00059//3-oxoacyl-[acyl-carrier protein] reductase [EC:1.1.1.100]+ko01100//Metabolic pathways+ko00061//Fatty acid biosynthesis+ko01212…	Mannitol dehydrogenase Rossmann domain		mannitol 2-dehydrogenase [Fistulifera solaris]	[R] KOG0725 Reductases with broad range of substrate specificities	Momilactone A synthase OS=Oryza sativa subsp. japonica GN=Os04g0179200 PE=2 SV=1
CL1121.Contig8_All	2569	ko04146//Peroxisome;ko00061//Fatty acid biosynthesis;ko00071//Fatty acid degradation;ko01212//Fatty acid metabolism;ko01100//Metabolic pathways	Cellular Processes;Metabolism	Transport and catabolism;Global and overview maps;Lipid metabolism	-2.73336	8.44789e-284	3.03624e-285	K01897//long-chain acyl-CoA synthetase [EC:6.2.1.3]+ko04146//Peroxisome+ko01100//Metabolic pathways+ko00061//Fatty acid biosynthesis+ko01212//Fatty acid metabolism+ko00071//Fatty acid degradation;K01897//long-chain acyl-CoA synthetase [EC:6.2.1.3]+ko04146//Peroxisome+ko01100//Metabolic pathways+ko00061//Fatty acid biosynthesis+ko01212//Fatty acid metabolism+ko00071//Fatty acid degradation;K01897/…	AMP-binding enzyme		long chain acyl-coA synthetase [Ectocarpus siliculosus]	[I] KOG1256 Long-chain acyl-CoA synthetases (AMP-forming)	Long chain acyl-CoA synthetase 7, peroxisomal OS=Arabidopsis thaliana GN=LACS7 PE=1 SV=2	GO:0004467//long-chain fatty acid-CoA ligase activity;GO:0102391//decanoate--CoA ligase activity
CL1121.Contig9_All	4110	ko01212//Fatty acid metabolism;ko00061//Fatty acid biosynthesis;ko00071//Fatty acid degradation;ko04146//Peroxisome;ko01100//Metabolic pathways	Metabolism;Cellular Processes	Lipid metabolism;Transport and catabolism;Global and overview maps	-2.79132	7.87393e-259	3.08017e-260	K01897//long-chain acyl-CoA synthetase [EC:6.2.1.3]+ko04146//Peroxisome+ko01100//Metabolic pathways+ko00061//Fatty acid biosynthesis+ko01212//Fatty acid metabolism+ko00071//Fatty acid degradation;K01897//long-chain acyl-CoA synthetase [EC:6.2.1.3]+ko04146//Peroxisome+ko01100//Metabolic pathways+ko00061//Fatty acid biosynthesis+ko01212//Fatty acid metabolism+ko00071//Fatty acid degradation;K01897/…	AMP-binding enzyme		long chain acyl-coA synthetase [Ectocarpus siliculosus]	[I] KOG1180 Acyl-CoA synthetase	Long chain acyl-CoA synthetase 8 OS=Arabidopsis thaliana GN=LACS8 PE=1 SV=1	GO:0004467//long-chain fatty acid-CoA ligase activity;GO:0102391//decanoate--CoA ligase activity
CL1121.Contig3_All	1894	ko00061//Fatty acid biosynthesis;ko01212//Fatty acid metabolism;ko01100//Metabolic pathways;ko04146//Peroxisome;ko00071//Fatty acid degradation	Metabolism;Cellular Processes	Lipid metabolism;Global and overview maps;Transport and catabolism	-2.82276	0	0	K01897//long-chain acyl-CoA synthetase [EC:6.2.1.3]+ko04146//Peroxisome+ko01100//Metabolic pathways+ko00061//Fatty acid biosynthesis+ko01212//Fatty acid metabolism+ko00071//Fatty acid degradation;K01897//long-chain acyl-CoA synthetase [EC:6.2.1.3]+ko04146//Peroxisome+ko01100//Metabolic pathways+ko00061//Fatty acid biosynthesis+ko01212//Fatty acid metabolism+ko00071//Fatty acid degradation;K01897/…	AMP-binding enzyme	XM_009832301.1 Aphanomyces astaci hypothetical protein mRNA	long chain acyl-coA synthetase [Ectocarpus siliculosus]	[I] KOG1256 Long-chain acyl-CoA synthetases (AMP-forming)	Long chain acyl-CoA synthetase 7, peroxisomal OS=Arabidopsis thaliana GN=LACS7 PE=1 SV=2	GO:0004467//long-chain fatty acid-CoA ligase activity;GO:0102391//decanoate--CoA ligase activity
Unigene29274_All	1478	ko00061//Fatty acid biosynthesis;ko00071//Fatty acid degradation;ko01212//Fatty acid metabolism;ko04146//Peroxisome;ko01100//Metabolic pathways	Cellular Processes;Metabolism	Transport and catabolism;Global and overview maps;Lipid metabolism	-3.01752	8.65282e-218	3.88607e-219	K01897//long-chain acyl-CoA synthetase [EC:6.2.1.3]+ko04146//Peroxisome+ko01100//Metabolic pathways+ko00061//Fatty acid biosynthesis+ko01212//Fatty acid metabolism+ko00071//Fatty acid degradation;K01897//long-chain acyl-CoA synthetase [EC:6.2.1.3]+ko04146//Peroxisome+ko01100//Metabolic pathways+ko00061//Fatty acid biosynthesis+ko01212//Fatty acid metabolism+ko00071//Fatty acid degradation;K01897/…	AMP-binding enzyme		long chain acyl-coA synthetase [Ectocarpus siliculosus]	[I] KOG1256 Long-chain acyl-CoA synthetases (AMP-forming)	Long chain acyl-CoA synthetase 8 OS=Arabidopsis thaliana GN=LACS8 PE=1 SV=1	GO:0008152//metabolic process;GO:0004467//long-chain fatty acid-CoA ligase activity;GO:0102391//decanoate--CoA ligase activity;GO:0003824//catalytic activity
CL1121.Contig15_All	2598	ko01100//Metabolic pathways;ko00061//Fatty acid biosynthesis;ko01212//Fatty acid metabolism;ko00071//Fatty acid degradation;ko04146//Peroxisome	Metabolism;Cellular Processes	Transport and catabolism;Lipid metabolism;Global and overview maps	-3.0205	0	0	K01897//long-chain acyl-CoA synthetase [EC:6.2.1.3]+ko04146//Peroxisome+ko01100//Metabolic pathways+ko00061//Fatty acid biosynthesis+ko01212//Fatty acid metabolism+ko00071//Fatty acid degradation;K01897//long-chain acyl-CoA synthetase [EC:6.2.1.3]+ko04146//Peroxisome+ko01100//Metabolic pathways+ko00061//Fatty acid biosynthesis+ko01212//Fatty acid metabolism+ko00071//Fatty acid degradation;K01897/…	AMP-binding enzyme		long chain acyl-coA synthetase [Ectocarpus siliculosus]	[I] KOG1256 Long-chain acyl-CoA synthetases (AMP-forming)	Long chain acyl-CoA synthetase 7, peroxisomal OS=Arabidopsis thaliana GN=LACS7 PE=1 SV=2	GO:0004467//long-chain fatty acid-CoA ligase activity;GO:0102391//decanoate--CoA ligase activity
CL1121.Contig6_All	2878	ko00071//Fatty acid degradation;ko01100//Metabolic pathways;ko04146//Peroxisome;ko00061//Fatty acid biosynthesis;ko01212//Fatty acid metabolism	Metabolism;Cellular Processes	Transport and catabolism;Global and overview maps;Lipid metabolism	-3.31266	0	0	K01897//long-chain acyl-CoA synthetase [EC:6.2.1.3]+ko04146//Peroxisome+ko01100//Metabolic pathways+ko00061//Fatty acid biosynthesis+ko01212//Fatty acid metabolism+ko00071//Fatty acid degradation;K01897//long-chain acyl-CoA synthetase [EC:6.2.1.3]+ko04146//Peroxisome+ko01100//Metabolic pathways+ko00061//Fatty acid biosynthesis+ko01212//Fatty acid metabolism+ko00071//Fatty acid degradation;K01897/…	AMP-binding enzyme	XM_009832301.1 Aphanomyces astaci hypothetical protein mRNA	long chain acyl-coA synthetase [Ectocarpus siliculosus]	[I] KOG1256 Long-chain acyl-CoA synthetases (AMP-forming)	Long chain acyl-CoA synthetase 7, peroxisomal OS=Arabidopsis thaliana GN=LACS7 PE=1 SV=2	GO:0008152//metabolic process;GO:0004467//long-chain fatty acid-CoA ligase activity;GO:0102391//decanoate--CoA ligase activity;GO:0003824//catalytic activity
CL8002.Contig2_All	842	ko00061//Fatty acid biosynthesis;ko01100//Metabolic pathways;ko01212//Fatty acid metabolism;ko00780//Biotin metabolism	Metabolism	Global and overview maps;Metabolism of cofactors and vitamins;Lipid metabolism	-3.44334	6.8828e-24	1.54709e-24	K00059//3-oxoacyl-[acyl-carrier protein] reductase [EC:1.1.1.100]+ko01100//Metabolic pathways+ko00061//Fatty acid biosynthesis+ko01212//Fatty acid metabolism+ko00780//Biotin metabolism;K00059//3-oxoacyl-[acyl-carrier protein] reductase [EC:1.1.1.100]+ko01100//Metabolic pathways+ko00061//Fatty acid biosynthesis+ko01212//Fatty acid metabolism+ko00780//Biotin metabolism;K00059//3-oxoacyl-[acyl-carri…	Enoyl-(Acyl carrier protein) reductase		hypothetical protein GUITHDRAFT_65721 [Guillardia theta CCMP2712] >EKX51826.1 hypothetical protein GUITHDRAFT_65721 [Guillardia theta CCMP2712]	[R] KOG0725 Reductases with broad range of substrate specificities	Tropinone reductase homolog At2g30670 OS=Arabidopsis thaliana GN=At2g30670 PE=3 SV=1	GO:0016491//oxidoreductase activity
CL8002.Contig1_All	645	ko00780//Biotin metabolism;ko00061//Fatty acid biosynthesis;ko01212//Fatty acid metabolism;ko01100//Metabolic pathways	Metabolism	Lipid metabolism;Metabolism of cofactors and vitamins;Global and overview maps	-3.46557	1.75468e-20	4.38242e-21	K00059//3-oxoacyl-[acyl-carrier protein] reductase [EC:1.1.1.100]+ko01100//Metabolic pathways+ko00061//Fatty acid biosynthesis+ko01212//Fatty acid metabolism+ko00780//Biotin metabolism;K00059//3-oxoacyl-[acyl-carrier protein] reductase [EC:1.1.1.100]+ko01100//Metabolic pathways+ko00061//Fatty acid biosynthesis+ko01212//Fatty acid metabolism+ko00780//Biotin metabolism;K00059//3-oxoacyl-[acyl-carri…	short chain dehydrogenase		hypothetical protein GUITHDRAFT_65721 [Guillardia theta CCMP2712] >EKX51826.1 hypothetical protein GUITHDRAFT_65721 [Guillardia theta CCMP2712]	[I] KOG1206 Peroxisomal multifunctional beta-oxidation protein and related enzymes	3-oxoacyl-[acyl-carrier-protein] reductase, chloroplastic OS=Cuphea lanceolata GN=CLKR27 PE=2 SV=1	GO:0016491//oxidoreductase activity
CL1121.Contig5_All	3074	ko04146//Peroxisome;ko00071//Fatty acid degradation;ko01212//Fatty acid metabolism;ko01100//Metabolic pathways;ko00061//Fatty acid biosynthesis	Metabolism;Cellular Processes	Global and overview maps;Transport and catabolism;Lipid metabolism	-3.55349	1.53853e-220	6.82304e-222	K01897//long-chain acyl-CoA synthetase [EC:6.2.1.3]+ko04146//Peroxisome+ko01100//Metabolic pathways+ko00061//Fatty acid biosynthesis+ko01212//Fatty acid metabolism+ko00071//Fatty acid degradation;K01897//long-chain acyl-CoA synthetase [EC:6.2.1.3]+ko04146//Peroxisome+ko01100//Metabolic pathways+ko00061//Fatty acid biosynthesis+ko01212//Fatty acid metabolism+ko00071//Fatty acid degradation;K01897/…	AMP-binding enzyme	XM_009832301.1 Aphanomyces astaci hypothetical protein mRNA	long chain acyl-coA synthetase [Ectocarpus siliculosus]	[I] KOG1256 Long-chain acyl-CoA synthetases (AMP-forming)	Long chain acyl-CoA synthetase 7, peroxisomal OS=Arabidopsis thaliana GN=LACS7 PE=1 SV=2	GO:0004467//long-chain fatty acid-CoA ligase activity;GO:0102391//decanoate--CoA ligase activity
Unigene71133_All	929	ko00960//Tropane, piperidine and pyridine alkaloid biosynthesis;ko01110//Biosynthesis of secondary metabolites;ko01100//Metabolic pathways;ko01212//Fatty acid metabolism;ko00061//Fatty acid biosynthesis;ko00780//Biotin metabolism	Metabolism	Biosynthesis of other secondary metabolites;Metabolism of cofactors and vitamins;Global and overview maps;Lipid metabolism	-3.6589	1.31891e-08	5.84539e-09	K00059//3-oxoacyl-[acyl-carrier protein] reductase [EC:1.1.1.100]+ko01100//Metabolic pathways+ko00061//Fatty acid biosynthesis+ko01212//Fatty acid metabolism+ko00780//Biotin metabolism;K08081//tropinone reductase I [EC:1.1.1.206]+ko00960//Tropane, piperidine and pyridine alkaloid biosynthesis+ko01100//Metabolic pathways+ko01110//Biosynthesis of secondary metabolites	Enoyl-(Acyl carrier protein) reductase		3-hydroxybutyrate dehydrogenase [Coccomyxa subellipsoidea C-169] >EIE26165.1 3-hydroxybutyrate dehydrogenase [Coccomyxa subellipsoidea C-169]	[I] KOG1200 Mitochondrial/plastidial beta-ketoacyl-ACP reductase	Tropinone reductase 1 OS=Datura stramonium GN=TR1 PE=1 SV=1	GO:0003858//3-hydroxybutyrate dehydrogenase activity
CL9043.Contig1_All	2991	ko00780//Biotin metabolism;ko01212//Fatty acid metabolism;ko01100//Metabolic pathways;ko00061//Fatty acid biosynthesis	Metabolism	Metabolism of cofactors and vitamins;Global and overview maps;Lipid metabolism	-3.72789	7.23295e-43	1.08304e-43	K09458//3-oxoacyl-[acyl-carrier-protein] synthase II [EC:2.3.1.179]+ko01100//Metabolic pathways+ko00061//Fatty acid biosynthesis+ko01212//Fatty acid metabolism+ko00780//Biotin metabolism;K09458//3-oxoacyl-[acyl-carrier-protein] synthase II [EC:2.3.1.179]+ko01100//Metabolic pathways+ko00061//Fatty acid biosynthesis+ko01212//Fatty acid metabolism+ko00780//Biotin metabolism;K09458//3-oxoacyl-[acyl-c…	YceG-like family		beta-ketoacyl-acyl-carrier-protein synthase II [Aphanomyces astaci] >ETV74955.1 beta-ketoacyl-acyl-carrier-protein synthase II [Aphanomyces astaci]	[IQ] KOG1394 3-oxoacyl-(acyl-carrier-protein) synthase (I and II)	3-oxoacyl-[acyl-carrier-protein] synthase, mitochondrial OS=Arabidopsis thaliana GN=KAS PE=1 SV=1	GO:0006633//fatty acid biosynthetic process;GO:0016747//transferase activity, transferring acyl groups other than amino-acyl groups;GO:0010027//thylakoid membrane organization
CL7732.Contig1_All	1162	ko00061//Fatty acid biosynthesis;ko00780//Biotin metabolism;ko01100//Metabolic pathways;ko01212//Fatty acid metabolism	Metabolism	Global and overview maps;Lipid metabolism;Metabolism of cofactors and vitamins	-3.75071	5.3674e-14	1.73316e-14	K09458//3-oxoacyl-[acyl-carrier-protein] synthase II [EC:2.3.1.179]+ko01100//Metabolic pathways+ko00061//Fatty acid biosynthesis+ko01212//Fatty acid metabolism+ko00780//Biotin metabolism;K09458//3-oxoacyl-[acyl-carrier-protein] synthase II [EC:2.3.1.179]+ko01100//Metabolic pathways+ko00061//Fatty acid biosynthesis+ko01212//Fatty acid metabolism+ko00780//Biotin metabolism;K09458//3-oxoacyl-[acyl-c…	Beta-ketoacyl synthase, N-terminal domain		3-oxoacyl-[acyl-carrier-protein] synthase, putative, partial [Ricinus communis]	[IQ] KOG1394 3-oxoacyl-(acyl-carrier-protein) synthase (I and II)	3-oxoacyl-[acyl-carrier-protein] synthase, mitochondrial OS=Arabidopsis thaliana GN=KAS PE=1 SV=1	GO:0006633//fatty acid biosynthetic process;GO:0016747//transferase activity, transferring acyl groups other than amino-acyl groups;GO:0010027//thylakoid membrane organization
Unigene59528_All	2716	ko00780//Biotin metabolism;ko00061//Fatty acid biosynthesis;ko01212//Fatty acid metabolism;ko01100//Metabolic pathways	Metabolism	Global and overview maps;Lipid metabolism;Metabolism of cofactors and vitamins	-3.85458	1.71179e-24	3.78298e-25	K00059//3-oxoacyl-[acyl-carrier protein] reductase [EC:1.1.1.100]+ko01100//Metabolic pathways+ko00061//Fatty acid biosynthesis+ko01212//Fatty acid metabolism+ko00780//Biotin metabolism;K00059//3-oxoacyl-[acyl-carrier protein] reductase [EC:1.1.1.100]+ko01100//Metabolic pathways+ko00061//Fatty acid biosynthesis+ko01212//Fatty acid metabolism+ko00780//Biotin metabolism;K00059//3-oxoacyl-[acyl-carri…	short chain dehydrogenase		hypothetical protein COCSUDRAFT_40523 [Coccomyxa subellipsoidea C-169] >EIE25200.1 hypothetical protein COCSUDRAFT_40523 [Coccomyxa subellipsoidea C-169]	[PT] KOG1307 K+-dependent Ca2+/Na+ exchanger NCKX1 and related proteins	3-oxoacyl-[acyl-carrier-protein] reductase, chloroplastic OS=Arabidopsis thaliana GN=At1g24360 PE=1 SV=2	GO:0055085//transmembrane transport;GO:0008233//peptidase activity;GO:0016021//integral component of membrane;GO:0009536//plastid
CL8005.Contig1_All	3245	ko01212//Fatty acid metabolism;ko00061//Fatty acid biosynthesis;ko01100//Metabolic pathways	Metabolism	Lipid metabolism;Global and overview maps	-3.87989	1.47787e-72	1.52125e-73	K00648//3-oxoacyl-[acyl-carrier-protein] synthase III [EC:2.3.1.180]+ko01100//Metabolic pathways+ko00061//Fatty acid biosynthesis+ko01212//Fatty acid metabolism;K00648//3-oxoacyl-[acyl-carrier-protein] synthase III [EC:2.3.1.180]+ko01100//Metabolic pathways+ko00061//Fatty acid biosynthesis+ko01212//Fatty acid metabolism;K00648//3-oxoacyl-[acyl-carrier-protein] synthase III [EC:2.3.1.180]+ko01100/…	Fatty acid synthesis protein		beta-ketoacyl synthase [Ectocarpus siliculosus]		3-oxoacyl-[acyl-carrier-protein] synthase III, chloroplastic OS=Spinacia oleracea PE=1 SV=1	GO:0004315//3-oxoacyl-[acyl-carrier-protein] synthase activity;GO:0006633//fatty acid biosynthetic process
Unigene65676_All	715	ko00780//Biotin metabolism;ko01100//Metabolic pathways;ko00061//Fatty acid biosynthesis;ko01212//Fatty acid metabolism	Metabolism	Lipid metabolism;Metabolism of cofactors and vitamins;Global and overview maps	-3.9413	0.000208698	0.000143657	K00208//enoyl-[acyl-carrier protein] reductase I [EC:1.3.1.9 1.3.1.10]+ko01100//Metabolic pathways+ko00061//Fatty acid biosynthesis+ko01212//Fatty acid metabolism+ko00780//Biotin metabolism;K00208//enoyl-[acyl-carrier protein] reductase I [EC:1.3.1.9 1.3.1.10]+ko01100//Metabolic pathways+ko00061//Fatty acid biosynthesis+ko01212//Fatty acid metabolism+ko00780//Biotin metabolism;K00208//enoyl-[acyl…	Enoyl-(Acyl carrier protein) reductase	XM_009036850.1 Aureococcus anophagefferens hypothetical protein (KAS), partial mRNA	hypothetical protein ZOSMA_4157G00010, partial [Zostera marina]	[IQ] KOG1394 3-oxoacyl-(acyl-carrier-protein) synthase (I and II)	3-oxoacyl-[acyl-carrier-protein] synthase, mitochondrial OS=Arabidopsis thaliana GN=KAS PE=1 SV=1	GO:0004318//enoyl-[acyl-carrier-protein] reductase (NADH) activity;GO:0006633//fatty acid biosynthetic process
Unigene68027_All	529	ko00780//Biotin metabolism;ko00061//Fatty acid biosynthesis;ko01212//Fatty acid metabolism;ko01100//Metabolic pathways	Metabolism	Global and overview maps;Lipid metabolism;Metabolism of cofactors and vitamins	-4.0344	0.000115548	7.6567e-05	K00059//3-oxoacyl-[acyl-carrier protein] reductase [EC:1.1.1.100]+ko01100//Metabolic pathways+ko00061//Fatty acid biosynthesis+ko01212//Fatty acid metabolism+ko00780//Biotin metabolism;K00059//3-oxoacyl-[acyl-carrier protein] reductase [EC:1.1.1.100]+ko01100//Metabolic pathways+ko00061//Fatty acid biosynthesis+ko01212//Fatty acid metabolism+ko00780//Biotin metabolism;K00059//3-oxoacyl-[acyl-carri…	short chain dehydrogenase	XM_005791744.1 Emiliania huxleyi CCMP1516 glucose 1-dehydrogenase mRNA	hypothetical protein F511_25206 [Dorcoceras hygrometricum]	[I] KOG1200 Mitochondrial/plastidial beta-ketoacyl-ACP reductase	3-oxoacyl-[acyl-carrier-protein] reductase, chloroplastic OS=Arabidopsis thaliana GN=At1g24360 PE=1 SV=2	GO:0004316//3-oxoacyl-[acyl-carrier-protein] reductase (NADPH) activity;GO:0006633//fatty acid biosynthetic process;GO:0051287//NAD binding
CL1121.Contig11_All	1436	ko01100//Metabolic pathways;ko00280//Valine, leucine and isoleucine degradation;ko01212//Fatty acid metabolism;ko00061//Fatty acid biosynthesis;ko00071//Fatty acid degradation;ko04146//Peroxisome	Metabolism;Cellular Processes	Amino acid metabolism;Transport and catabolism;Lipid metabolism;Global and overview maps	-4.07861	3.49978e-51	4.62667e-52	K01897//long-chain acyl-CoA synthetase [EC:6.2.1.3]+ko04146//Peroxisome+ko01100//Metabolic pathways+ko00061//Fatty acid biosynthesis+ko01212//Fatty acid metabolism+ko00071//Fatty acid degradation;K18660//malonyl-CoA/methylmalonyl-CoA synthetase [EC:6.2.1.-]+ko00280//Valine, leucine and isoleucine degradation;K01897//long-chain acyl-CoA synthetase [EC:6.2.1.3]+ko04146//Peroxisome+ko01100//Metaboli…	AMP-binding enzyme	XM_009832301.1 Aphanomyces astaci hypothetical protein mRNA	long chain acyl-coA synthetase [Ectocarpus siliculosus]	[I] KOG1256 Long-chain acyl-CoA synthetases (AMP-forming)	Long chain acyl-CoA synthetase 6, peroxisomal OS=Arabidopsis thaliana GN=LACS6 PE=1 SV=1	GO:0008152//metabolic process;GO:0003824//catalytic activity
Unigene72161_All	1323	ko01100//Metabolic pathways;ko01200//Carbon metabolism;ko00061//Fatty acid biosynthesis;ko01212//Fatty acid metabolism;ko00620//Pyruvate metabolism;ko01110//Biosynthesis of secondary metabolites;ko00640//Propanoate metabolism	Metabolism	Global and overview maps;Lipid metabolism;Carbohydrate metabolism	-4.16369	2.37393e-16	6.93025e-17	K01963//acetyl-CoA carboxylase carboxyl transferase subunit beta [EC:6.4.1.2 2.1.3.15]+ko00640//Propanoate metabolism+ko01100//Metabolic pathways+ko01110//Biosynthesis of secondary metabolites+ko00061//Fatty acid biosynthesis+ko01212//Fatty acid metabolism+ko00620//Pyruvate metabolism+ko01200//Carbon metabolism;K01963//acetyl-CoA carboxylase carboxyl transferase subunit beta [EC:6.4.1.2 2.1.3.15]…	Carboxyl transferase domain		acetyl-CoA carboxylase carboxyl transferase subunit beta [Grateloupia taiwanensis] >AGO19732.1 acetyl-CoA carboxylase carboxyl transferase subunit beta (plastid) [Grateloupia taiwanensis]	[H] KOG2525 Folylpolyglutamate synthase	Acetyl-coenzyme A carboxylase carboxyl transferase subunit beta, chloroplastic OS=Pyropia yezoensis GN=accD PE=3 SV=1	GO:0003989//acetyl-CoA carboxylase activity;GO:0005524//ATP binding;GO:0009317//acetyl-CoA carboxylase complex;GO:2001295//malonyl-CoA biosynthetic process;GO:0008270//zinc ion binding;GO:0009536//plastid;GO:0016740//transferase activity;GO:0006633//fatty acid biosynthetic process;GO:0009570//chloroplast stroma
CL6253.Contig2_All	1395	ko00061//Fatty acid biosynthesis;ko01212//Fatty acid metabolism;ko00071//Fatty acid degradation;ko04146//Peroxisome;ko01100//Metabolic pathways	Metabolism;Cellular Processes	Transport and catabolism;Global and overview maps;Lipid metabolism	-4.39533	4.94793e-24	1.1076e-24	K01897//long-chain acyl-CoA synthetase [EC:6.2.1.3]+ko04146//Peroxisome+ko01100//Metabolic pathways+ko00061//Fatty acid biosynthesis+ko01212//Fatty acid metabolism+ko00071//Fatty acid degradation;K01897//long-chain acyl-CoA synthetase [EC:6.2.1.3]+ko04146//Peroxisome+ko01100//Metabolic pathways+ko00061//Fatty acid biosynthesis+ko01212//Fatty acid metabolism+ko00071//Fatty acid degradation;K15013/…	AMP-binding enzyme		probable long-chain fatty acid coenzyme A ligase [Cyanidioschyzon merolae strain 10D] >BAM80796.1 probable long-chain fatty acid coenzyme A ligase [Cyanidioschyzon merolae strain 10D]	[I] KOG1256 Long-chain acyl-CoA synthetases (AMP-forming)	Long chain acyl-CoA synthetase 7, peroxisomal OS=Arabidopsis thaliana GN=LACS7 PE=1 SV=2	GO:0008152//metabolic process;GO:0004467//long-chain fatty acid-CoA ligase activity;GO:0003824//catalytic activity;GO:0102391//decanoate--CoA ligase activity;GO:0016874//ligase activity
CL6253.Contig1_All	6661	ko01100//Metabolic pathways;ko00071//Fatty acid degradation;ko04146//Peroxisome;ko00061//Fatty acid biosynthesis;ko01212//Fatty acid metabolism	Cellular Processes;Metabolism	Transport and catabolism;Lipid metabolism;Global and overview maps	-4.40066	4.51759e-94	3.84518e-95	K01897//long-chain acyl-CoA synthetase [EC:6.2.1.3]+ko04146//Peroxisome+ko01100//Metabolic pathways+ko00061//Fatty acid biosynthesis+ko01212//Fatty acid metabolism+ko00071//Fatty acid degradation;K01897//long-chain acyl-CoA synthetase [EC:6.2.1.3]+ko04146//Peroxisome+ko01100//Metabolic pathways+ko00061//Fatty acid biosynthesis+ko01212//Fatty acid metabolism+ko00071//Fatty acid degradation;K01897/…	AMP-binding enzyme		long-chain acyl-CoA synthetase [Galdieria sulphuraria] >EME32573.1 long-chain acyl-CoA synthetase [Galdieria sulphuraria]	[I] KOG1256 Long-chain acyl-CoA synthetases (AMP-forming)	Long chain acyl-CoA synthetase 7, peroxisomal OS=Arabidopsis thaliana GN=LACS7 PE=1 SV=2	GO:0008152//metabolic process;GO:0004467//long-chain fatty acid-CoA ligase activity;GO:0003824//catalytic activity;GO:0102391//decanoate--CoA ligase activity;GO:0016874//ligase activity
CL11153.Contig2_All	491	ko01110//Biosynthesis of secondary metabolites;ko01100//Metabolic pathways;ko00061//Fatty acid biosynthesis;ko00620//Pyruvate metabolism;ko00640//Propanoate metabolism;ko01200//Carbon metabolism;ko01212//Fatty acid metabolism	Metabolism	Global and overview maps;Carbohydrate metabolism;Lipid metabolism	-4.49384	0.000965735	0.000743173	K01961//acetyl-CoA carboxylase, biotin carboxylase subunit [EC:6.4.1.2 6.3.4.14]+ko00640//Propanoate metabolism+ko01100//Metabolic pathways+ko01110//Biosynthesis of secondary metabolites+ko00061//Fatty acid biosynthesis+ko01212//Fatty acid metabolism+ko00620//Pyruvate metabolism+ko01200//Carbon metabolism;K01961//acetyl-CoA carboxylase, biotin carboxylase subunit [EC:6.4.1.2 6.3.4.14]+ko00640//Pr…	Biotin carboxylase C-terminal domain		acetyl-CoA carboxylase, biotin carboxylase subunit [Nannochloropsis gaditana CCMP526] >EKU20196.1 acetyl-CoA carboxylase, biotin carboxylase subunit [Nannochloropsis gaditana CCMP526]	[IE] KOG0238 3-Methylcrotonyl-CoA carboxylase, biotin-containing subunit/Propionyl-CoA carboxylase, alpha chain/Acetyl-CoA carboxylase, biotin carboxylase subunit	Biotin carboxylase 1, chloroplastic OS=Populus trichocarpa GN=POPTRDRAFT_831870 PE=2 SV=1	GO:0003989//acetyl-CoA carboxylase activity;GO:0046872//metal ion binding;GO:0004075//biotin carboxylase activity;GO:0005524//ATP binding;GO:0006633//fatty acid biosynthetic process;GO:0009941//chloroplast envelope;GO:0009570//chloroplast stroma
Unigene74672_All	462	ko00780//Biotin metabolism;ko01100//Metabolic pathways;ko00061//Fatty acid biosynthesis;ko01212//Fatty acid metabolism	Metabolism	Lipid metabolism;Global and overview maps;Metabolism of cofactors and vitamins	-4.49384	0.000965735	0.000743173	K00208//enoyl-[acyl-carrier protein] reductase I [EC:1.3.1.9 1.3.1.10]+ko01100//Metabolic pathways+ko00061//Fatty acid biosynthesis+ko01212//Fatty acid metabolism+ko00780//Biotin metabolism;K00208//enoyl-[acyl-carrier protein] reductase I [EC:1.3.1.9 1.3.1.10]+ko01100//Metabolic pathways+ko00061//Fatty acid biosynthesis+ko01212//Fatty acid metabolism+ko00780//Biotin metabolism;K00208//enoyl-[acyl…	Enoyl-(Acyl carrier protein) reductase		enoyl-(acyl-carrier-protein) reductase (NADH) (plastid) [Paulinella micropora]	[R] KOG0725 Reductases with broad range of substrate specificities	Enoyl-[acyl-carrier-protein] reductase [NADH] 1, chloroplastic OS=Oryza sativa subsp. japonica GN=Os08g0327400 PE=2 SV=1	GO:0004318//enoyl-[acyl-carrier-protein] reductase (NADH) activity;GO:0006633//fatty acid biosynthetic process;GO:0009536//plastid
Unigene75399_All	819	ko01100//Metabolic pathways;ko00061//Fatty acid biosynthesis;ko00780//Biotin metabolism;ko01212//Fatty acid metabolism	Metabolism	Metabolism of cofactors and vitamins;Lipid metabolism;Global and overview maps	-4.49384	3.34771e-06	1.8392e-06	K09458//3-oxoacyl-[acyl-carrier-protein] synthase II [EC:2.3.1.179]+ko01100//Metabolic pathways+ko00061//Fatty acid biosynthesis+ko01212//Fatty acid metabolism+ko00780//Biotin metabolism;K09458//3-oxoacyl-[acyl-carrier-protein] synthase II [EC:2.3.1.179]+ko01100//Metabolic pathways+ko00061//Fatty acid biosynthesis+ko01212//Fatty acid metabolism+ko00780//Biotin metabolism;K09458//3-oxoacyl-[acyl-c…	Beta-ketoacyl synthase, N-terminal domain		3-oxoacyl, partial [Dorcoceras hygrometricum]	[IQ] KOG1394 3-oxoacyl-(acyl-carrier-protein) synthase (I and II)	3-oxoacyl-[acyl-carrier-protein] synthase, mitochondrial OS=Arabidopsis thaliana GN=KAS PE=1 SV=1	GO:0006633//fatty acid biosynthetic process;GO:0016747//transferase activity, transferring acyl groups other than amino-acyl groups;GO:0010027//thylakoid membrane organization
Unigene79458_All	353	ko01212//Fatty acid metabolism;ko01110//Biosynthesis of secondary metabolites;ko01100//Metabolic pathways;ko00640//Propanoate metabolism;ko01200//Carbon metabolism;ko00620//Pyruvate metabolism;ko00061//Fatty acid biosynthesis	Metabolism	Lipid metabolism;Carbohydrate metabolism;Global and overview maps	-4.49384	0.000965735	0.000743173	K01963//acetyl-CoA carboxylase carboxyl transferase subunit beta [EC:6.4.1.2 2.1.3.15]+ko00640//Propanoate metabolism+ko01100//Metabolic pathways+ko01110//Biosynthesis of secondary metabolites+ko00061//Fatty acid biosynthesis+ko01212//Fatty acid metabolism+ko00620//Pyruvate metabolism+ko01200//Carbon metabolism;K01963//acetyl-CoA carboxylase carboxyl transferase subunit beta [EC:6.4.1.2 2.1.3.15]…			Acetyl-CoA carboxylase, carboxyl transferase subunit beta (chloroplast) [Dichotomaria marginata] >SCW21471.1 Acetyl-CoA carboxylase, carboxyl transferase subunit beta (chloroplast) [Dichotomaria marginata]	[EI] KOG0540 3-Methylcrotonyl-CoA carboxylase, non-biotin containing subunit/Acetyl-CoA carboxylase carboxyl transferase, subunit beta	Acetyl-coenzyme A carboxylase carboxyl transferase subunit beta, chloroplastic OS=Chlorella vulgaris GN=accD PE=3 SV=1	GO:0003989//acetyl-CoA carboxylase activity;GO:0005524//ATP binding;GO:0009317//acetyl-CoA carboxylase complex;GO:2001295//malonyl-CoA biosynthetic process;GO:0008270//zinc ion binding;GO:0009536//plastid;GO:0016740//transferase activity;GO:0006633//fatty acid biosynthetic process;GO:0009507//chloroplast;GO:0009570//chloroplast stroma
CL6253.Contig3_All	3001	ko01100//Metabolic pathways;ko04146//Peroxisome;ko01212//Fatty acid metabolism;ko00061//Fatty acid biosynthesis;ko00071//Fatty acid degradation	Metabolism;Cellular Processes	Lipid metabolism;Global and overview maps;Transport and catabolism	-4.58055	3.11745e-07	1.54567e-07	K01897//long-chain acyl-CoA synthetase [EC:6.2.1.3]+ko04146//Peroxisome+ko01100//Metabolic pathways+ko00061//Fatty acid biosynthesis+ko01212//Fatty acid metabolism+ko00071//Fatty acid degradation;K01897//long-chain acyl-CoA synthetase [EC:6.2.1.3]+ko04146//Peroxisome+ko01100//Metabolic pathways+ko00061//Fatty acid biosynthesis+ko01212//Fatty acid metabolism+ko00071//Fatty acid degradation;K01897/…	AMP-binding enzyme		long-chain acyl-CoA synthetase [Galdieria sulphuraria] >EME32573.1 long-chain acyl-CoA synthetase [Galdieria sulphuraria]	[I] KOG1256 Long-chain acyl-CoA synthetases (AMP-forming)	Long chain acyl-CoA synthetase 7, peroxisomal OS=Arabidopsis thaliana GN=LACS7 PE=1 SV=2	GO:0008152//metabolic process;GO:0004467//long-chain fatty acid-CoA ligase activity;GO:0003824//catalytic activity;GO:0102391//decanoate--CoA ligase activity;GO:0016874//ligase activity
Unigene20135_All	667	ko00061//Fatty acid biosynthesis;ko01212//Fatty acid metabolism;ko00780//Biotin metabolism;ko01100//Metabolic pathways	Metabolism	Metabolism of cofactors and vitamins;Global and overview maps;Lipid metabolism	-4.59919	2.56055e-17	7.18203e-18	K09458//3-oxoacyl-[acyl-carrier-protein] synthase II [EC:2.3.1.179]+ko01100//Metabolic pathways+ko00061//Fatty acid biosynthesis+ko01212//Fatty acid metabolism+ko00780//Biotin metabolism;K09458//3-oxoacyl-[acyl-carrier-protein] synthase II [EC:2.3.1.179]+ko01100//Metabolic pathways+ko00061//Fatty acid biosynthesis+ko01212//Fatty acid metabolism+ko00780//Biotin metabolism;K09458//3-oxoacyl-[acyl-c…	Beta-ketoacyl synthase, N-terminal domain		3-oxoacyl-(acyl-carrier-protein) synthase II (chromatophore) [Paulinella chromatophora] >ACB42905.1 3-oxoacyl-(acyl-carrier-protein) synthase II (chromatophore) [Paulinella chromatophora]	[CIQ] KOG1748 Acyl carrier protein/NADH-ubiquinone oxidoreductase, NDUFAB1/SDAP subunit	Acyl carrier protein OS=Cyanidioschyzon merolae (strain 10D) GN=acpP PE=3 SV=1	GO:0016020//membrane;GO:0009735//response to cytokinin;GO:0006633//fatty acid biosynthetic process;GO:0016747//transferase activity, transferring acyl groups other than amino-acyl groups;GO:0009941//chloroplast envelope;GO:0009536//plastid;GO:0010020//chloroplast fission;GO:0009570//chloroplast stroma
Unigene21493_All	585	ko01200//Carbon metabolism;ko00640//Propanoate metabolism;ko01212//Fatty acid metabolism;ko01110//Biosynthesis of secondary metabolites;ko00061//Fatty acid biosynthesis;ko00620//Pyruvate metabolism;ko01100//Metabolic pathways	Metabolism	Carbohydrate metabolism;Lipid metabolism;Global and overview maps	-4.61937	1.03639e-06	5.40285e-07	K01963//acetyl-CoA carboxylase carboxyl transferase subunit beta [EC:6.4.1.2 2.1.3.15]+ko00640//Propanoate metabolism+ko01100//Metabolic pathways+ko01110//Biosynthesis of secondary metabolites+ko00061//Fatty acid biosynthesis+ko01212//Fatty acid metabolism+ko00620//Pyruvate metabolism+ko01200//Carbon metabolism;K01963//acetyl-CoA carboxylase carboxyl transferase subunit beta [EC:6.4.1.2 2.1.3.15]…	Carboxyl transferase domain		acetyl-CoA carboxylase beta subunit [Dorcoceras hygrometricum]	[EI] KOG0540 3-Methylcrotonyl-CoA carboxylase, non-biotin containing subunit/Acetyl-CoA carboxylase carboxyl transferase, subunit beta	Acetyl-coenzyme A carboxylase carboxyl transferase subunit beta, chloroplastic OS=Pyropia yezoensis GN=accD PE=3 SV=1	GO:0003989//acetyl-CoA carboxylase activity;GO:2001295//malonyl-CoA biosynthetic process;GO:0005524//ATP binding;GO:0009317//acetyl-CoA carboxylase complex;GO:0008270//zinc ion binding;GO:0006633//fatty acid biosynthetic process;GO:0016740//transferase activity;GO:0009570//chloroplast stroma
Unigene68396_All	397	ko00061//Fatty acid biosynthesis;ko01212//Fatty acid metabolism;ko00780//Biotin metabolism;ko01100//Metabolic pathways	Metabolism	Metabolism of cofactors and vitamins;Lipid metabolism;Global and overview maps	-4.61937	0.000536232	0.000394685	K00059//3-oxoacyl-[acyl-carrier protein] reductase [EC:1.1.1.100]+ko01100//Metabolic pathways+ko00061//Fatty acid biosynthesis+ko01212//Fatty acid metabolism+ko00780//Biotin metabolism	Enoyl-(Acyl carrier protein) reductase		3-oxoacyl-[acyl-carrier-protein] reductase [Dorcoceras hygrometricum]			GO:0016491//oxidoreductase activity
CL5719.Contig1_All	706	ko01100//Metabolic pathways;ko01212//Fatty acid metabolism;ko00061//Fatty acid biosynthesis	Metabolism	Global and overview maps;Lipid metabolism	-4.73484	3.22341e-07	1.60119e-07	K00648//3-oxoacyl-[acyl-carrier-protein] synthase III [EC:2.3.1.180]+ko01100//Metabolic pathways+ko00061//Fatty acid biosynthesis+ko01212//Fatty acid metabolism;K00648//3-oxoacyl-[acyl-carrier-protein] synthase III [EC:2.3.1.180]+ko01100//Metabolic pathways+ko00061//Fatty acid biosynthesis+ko01212//Fatty acid metabolism;K00648//3-oxoacyl-[acyl-carrier-protein] synthase III [EC:2.3.1.180]+ko01100/…	3-Oxoacyl-[acyl-carrier-protein (ACP)] synthase III		predicted protein [Ostreococcus lucimarinus CCE9901] >ABO99784.1 predicted protein [Ostreococcus lucimarinus CCE9901]		3-oxoacyl-[acyl-carrier-protein] synthase III, chloroplastic OS=Arabidopsis thaliana GN=At1g62640 PE=2 SV=2	GO:0004315//3-oxoacyl-[acyl-carrier-protein] synthase activity;GO:0006633//fatty acid biosynthetic process;GO:0009570//chloroplast stroma
Unigene40007_All	395	ko00061//Fatty acid biosynthesis;ko01100//Metabolic pathways;ko00780//Biotin metabolism;ko01212//Fatty acid metabolism	Metabolism	Global and overview maps;Lipid metabolism;Metabolism of cofactors and vitamins	-4.73484	0.000298398	0.000210881	K00059//3-oxoacyl-[acyl-carrier protein] reductase [EC:1.1.1.100]+ko01100//Metabolic pathways+ko00061//Fatty acid biosynthesis+ko01212//Fatty acid metabolism+ko00780//Biotin metabolism;K00059//3-oxoacyl-[acyl-carrier protein] reductase [EC:1.1.1.100]+ko01100//Metabolic pathways+ko00061//Fatty acid biosynthesis+ko01212//Fatty acid metabolism+ko00780//Biotin metabolism;K00059//3-oxoacyl-[acyl-carri…	short chain dehydrogenase		3-oxoacyl-(acyl-carrier-protein) reductase (chromatophore) [Paulinella chromatophora] >ACB43166.1 3-oxoacyl-(acyl-carrier-protein) reductase (chromatophore) [Paulinella chromatophora]	[I] KOG1200 Mitochondrial/plastidial beta-ketoacyl-ACP reductase	3-oxoacyl-[acyl-carrier-protein] reductase 2, chloroplastic OS=Brassica napus GN=bkr2 PE=2 SV=1	GO:0004316//3-oxoacyl-[acyl-carrier-protein] reductase (NADPH) activity;GO:0006633//fatty acid biosynthetic process;GO:0051287//NAD binding;GO:0009536//plastid
Unigene61463_All	459	ko00780//Biotin metabolism;ko01100//Metabolic pathways;ko01212//Fatty acid metabolism;ko00061//Fatty acid biosynthesis	Metabolism	Global and overview maps;Metabolism of cofactors and vitamins;Lipid metabolism	-4.73484	0.000298398	0.000210881	K00059//3-oxoacyl-[acyl-carrier protein] reductase [EC:1.1.1.100]+ko01100//Metabolic pathways+ko00061//Fatty acid biosynthesis+ko01212//Fatty acid metabolism+ko00780//Biotin metabolism;K00059//3-oxoacyl-[acyl-carrier protein] reductase [EC:1.1.1.100]+ko01100//Metabolic pathways+ko00061//Fatty acid biosynthesis+ko01212//Fatty acid metabolism+ko00780//Biotin metabolism;K00059//3-oxoacyl-[acyl-carri…	Enoyl-(Acyl carrier protein) reductase		trans3-ketoacyl acyl carrier protein reductase [Gambierdiscus belizeanus]	[I] KOG1200 Mitochondrial/plastidial beta-ketoacyl-ACP reductase	3-oxoacyl-[acyl-carrier-protein] reductase, chloroplastic OS=Cuphea lanceolata GN=CLKR27 PE=2 SV=1
CL10226.Contig2_All	1394	ko01100//Metabolic pathways;ko00061//Fatty acid biosynthesis;ko00780//Biotin metabolism;ko01212//Fatty acid metabolism	Metabolism	Metabolism of cofactors and vitamins;Lipid metabolism;Global and overview maps	-4.83362	6.57266e-27	1.36753e-27	K00208//enoyl-[acyl-carrier protein] reductase I [EC:1.3.1.9 1.3.1.10]+ko01100//Metabolic pathways+ko00061//Fatty acid biosynthesis+ko01212//Fatty acid metabolism+ko00780//Biotin metabolism;K00208//enoyl-[acyl-carrier protein] reductase I [EC:1.3.1.9 1.3.1.10]+ko01100//Metabolic pathways+ko00061//Fatty acid biosynthesis+ko01212//Fatty acid metabolism+ko00780//Biotin metabolism;K00208//enoyl-[acyl…	Enoyl-(Acyl carrier protein) reductase		enoyl-[acyl-carrier-protein] reductase [NADH] [Cyanidioschyzon merolae strain 10D] >BAM83331.1 enoyl-[acyl-carrier-protein] reductase [NADH] [Cyanidioschyzon merolae strain 10D]	[R] KOG0725 Reductases with broad range of substrate specificities	Enoyl-[acyl-carrier-protein] reductase [NADH], chloroplastic OS=Arabidopsis thaliana GN=MOD1 PE=1 SV=1	GO:0004318//enoyl-[acyl-carrier-protein] reductase (NADH) activity;GO:0006633//fatty acid biosynthetic process
Unigene24584_All	566	ko01212//Fatty acid metabolism;ko00061//Fatty acid biosynthesis;ko01100//Metabolic pathways	Metabolism	Global and overview maps;Lipid metabolism	-4.84176	0.000167012	0.00011332	K00648//3-oxoacyl-[acyl-carrier-protein] synthase III [EC:2.3.1.180]+ko01100//Metabolic pathways+ko00061//Fatty acid biosynthesis+ko01212//Fatty acid metabolism;K00648//3-oxoacyl-[acyl-carrier-protein] synthase III [EC:2.3.1.180]+ko01100//Metabolic pathways+ko00061//Fatty acid biosynthesis+ko01212//Fatty acid metabolism;K00648//3-oxoacyl-[acyl-carrier-protein] synthase III [EC:2.3.1.180]+ko01100/…	3-Oxoacyl-[acyl-carrier-protein (ACP)] synthase III		Beta-ketoacyl-acyl carrier protein synthase III (chloroplast) [Polysiphonia schneideri] >ARW68825.1 Beta-ketoacyl-acyl carrier protein synthase III (chloroplast) [Polysiphonia schneideri]		3-oxoacyl-[acyl-carrier-protein] synthase 3 OS=Gracilaria tenuistipitata var. liui GN=fabH PE=3 SV=1	GO:0004315//3-oxoacyl-[acyl-carrier-protein] synthase activity;GO:0006633//fatty acid biosynthetic process
CL10226.Contig1_All	1125	ko01212//Fatty acid metabolism;ko00061//Fatty acid biosynthesis;ko01100//Metabolic pathways;ko00780//Biotin metabolism	Metabolism	Global and overview maps;Metabolism of cofactors and vitamins;Lipid metabolism	-4.90526	0.000115954	7.68405e-05	K00208//enoyl-[acyl-carrier protein] reductase I [EC:1.3.1.9 1.3.1.10]+ko01100//Metabolic pathways+ko00061//Fatty acid biosynthesis+ko01212//Fatty acid metabolism+ko00780//Biotin metabolism;K00208//enoyl-[acyl-carrier protein] reductase I [EC:1.3.1.9 1.3.1.10]+ko01100//Metabolic pathways+ko00061//Fatty acid biosynthesis+ko01212//Fatty acid metabolism+ko00780//Biotin metabolism;K00208//enoyl-[acyl…	Enoyl-(Acyl carrier protein) reductase		short-chain dehydrogenase/reductase SDR, partial [Ostreococcus tauri]	[R] KOG0725 Reductases with broad range of substrate specificities	Enoyl-[acyl-carrier-protein] reductase [NADH], chloroplastic OS=Arabidopsis thaliana GN=MOD1 PE=1 SV=1	GO:0004318//enoyl-[acyl-carrier-protein] reductase (NADH) activity;GO:0006633//fatty acid biosynthetic process
Unigene34644_All	1378	ko01100//Metabolic pathways;ko00061//Fatty acid biosynthesis;ko00780//Biotin metabolism;ko01212//Fatty acid metabolism	Metabolism	Metabolism of cofactors and vitamins;Global and overview maps;Lipid metabolism	-5.12187	1.28754e-160	7.38284e-162	K00059//3-oxoacyl-[acyl-carrier protein] reductase [EC:1.1.1.100]+ko01100//Metabolic pathways+ko00061//Fatty acid biosynthesis+ko01212//Fatty acid metabolism+ko00780//Biotin metabolism;K00059//3-oxoacyl-[acyl-carrier protein] reductase [EC:1.1.1.100]+ko01100//Metabolic pathways+ko00061//Fatty acid biosynthesis+ko01212//Fatty acid metabolism+ko00780//Biotin metabolism;K00059//3-oxoacyl-[acyl-carri…	short chain dehydrogenase		hypothetical protein AXX17_ATUG04820, partial [Arabidopsis thaliana]	[R] KOG0725 Reductases with broad range of substrate specificities	3-oxoacyl-[acyl-carrier-protein] reductase, chloroplastic OS=Cuphea lanceolata GN=CLKR27 PE=2 SV=1
Unigene57592_All	696	ko01212//Fatty acid metabolism;ko00061//Fatty acid biosynthesis;ko01100//Metabolic pathways	Metabolism	Global and overview maps;Lipid metabolism	-5.20433	1.67523e-05	9.94983e-06	K00648//3-oxoacyl-[acyl-carrier-protein] synthase III [EC:2.3.1.180]+ko01100//Metabolic pathways+ko00061//Fatty acid biosynthesis+ko01212//Fatty acid metabolism;K00648//3-oxoacyl-[acyl-carrier-protein] synthase III [EC:2.3.1.180]+ko01100//Metabolic pathways+ko00061//Fatty acid biosynthesis+ko01212//Fatty acid metabolism;K00648//3-oxoacyl-[acyl-carrier-protein] synthase III [EC:2.3.1.180]+ko01100/…	3-Oxoacyl-[acyl-carrier-protein (ACP)] synthase III		3-oxoacyl-[acyl-carrier-protein] synthase, putative, partial [Ricinus communis]		3-oxoacyl-[acyl-carrier-protein] synthase III, chloroplastic OS=Arabidopsis thaliana GN=At1g62640 PE=2 SV=2	GO:0033818//beta-ketoacyl-acyl-carrier-protein synthase III activity;GO:0004315//3-oxoacyl-[acyl-carrier-protein] synthase activity;GO:0006633//fatty acid biosynthetic process
Unigene58948_All	1049	ko00061//Fatty acid biosynthesis;ko01110//Biosynthesis of secondary metabolites;ko00640//Propanoate metabolism;ko01212//Fatty acid metabolism;ko01200//Carbon metabolism;ko01100//Metabolic pathways;ko00620//Pyruvate metabolism	Metabolism	Global and overview maps;Carbohydrate metabolism;Lipid metabolism	-5.26962	7.45326e-28	1.51792e-28	K01962//acetyl-CoA carboxylase carboxyl transferase subunit alpha [EC:6.4.1.2 2.1.3.15]+ko00640//Propanoate metabolism+ko01100//Metabolic pathways+ko01110//Biosynthesis of secondary metabolites+ko00061//Fatty acid biosynthesis+ko01212//Fatty acid metabolism+ko00620//Pyruvate metabolism+ko01200//Carbon metabolism;K11594//ATP-dependent RNA helicase DDX3X [EC:3.6.4.13];K01962//acetyl-CoA carboxylase…	Acetyl co-enzyme A carboxylase carboxyltransferase alpha subunit		acetyl-CoA carboxylase [Chlamydomonas reinhardtii] >EDP00637.1 acetyl-CoA carboxylase [Chlamydomonas reinhardtii]		Acetyl-coenzyme A carboxylase carboxyl transferase subunit alpha OS=Antithamnion sp. GN=accA PE=3 SV=1	GO:0003989//acetyl-CoA carboxylase activity;GO:2001295//malonyl-CoA biosynthetic process;GO:0016746//transferase activity, transferring acyl groups;GO:0005524//ATP binding;GO:0009317//acetyl-CoA carboxylase complex;GO:0006633//fatty acid biosynthetic process;GO:0009536//plastid;GO:0004842//ubiquitin-protein transferase activity
Unigene28223_All	1475	ko01212//Fatty acid metabolism;ko01100//Metabolic pathways;ko00061//Fatty acid biosynthesis	Metabolism	Global and overview maps;Lipid metabolism	-5.35633	3.90935e-20	9.87783e-21	K00645//[acyl-carrier-protein] S-malonyltransferase [EC:2.3.1.39]+ko01100//Metabolic pathways+ko00061//Fatty acid biosynthesis+ko01212//Fatty acid metabolism;K00645//[acyl-carrier-protein] S-malonyltransferase [EC:2.3.1.39]+ko01100//Metabolic pathways+ko00061//Fatty acid biosynthesis+ko01212//Fatty acid metabolism	Acyl transferase domain		Acyl transferase domain containing protein [Dorcoceras hygrometricum]	[I] KOG2926 Malonyl-CoA:ACP transacylase	Glycine-rich cell wall structural protein OS=Arabidopsis thaliana GN=At3g17050 PE=3 SV=2	GO:0008152//metabolic process;GO:0004314//[acyl-carrier-protein] S-malonyltransferase activity
Unigene47494_All	1069	ko00640//Propanoate metabolism;ko00620//Pyruvate metabolism;ko01200//Carbon metabolism;ko01212//Fatty acid metabolism;ko01110//Biosynthesis of secondary metabolites;ko01100//Metabolic pathways;ko00061//Fatty acid biosynthesis	Metabolism	Carbohydrate metabolism;Global and overview maps;Lipid metabolism	-5.35633	1.04824e-10	4.04279e-11	K01962//acetyl-CoA carboxylase carboxyl transferase subunit alpha [EC:6.4.1.2 2.1.3.15]+ko00640//Propanoate metabolism+ko01100//Metabolic pathways+ko01110//Biosynthesis of secondary metabolites+ko00061//Fatty acid biosynthesis+ko01212//Fatty acid metabolism+ko00620//Pyruvate metabolism+ko01200//Carbon metabolism;K11594//ATP-dependent RNA helicase DDX3X [EC:3.6.4.13];K01962//acetyl-CoA carboxylase…	Acetyl co-enzyme A carboxylase carboxyltransferase alpha subunit		acetyl-CoA carboxylase [Chlamydomonas reinhardtii] >EDP00637.1 acetyl-CoA carboxylase [Chlamydomonas reinhardtii]		Acetyl-coenzyme A carboxylase carboxyl transferase subunit alpha OS=Cyanidioschyzon merolae (strain 10D) GN=accA PE=3 SV=1	GO:0003989//acetyl-CoA carboxylase activity;GO:2001295//malonyl-CoA biosynthetic process;GO:0016746//transferase activity, transferring acyl groups;GO:0005524//ATP binding;GO:0009317//acetyl-CoA carboxylase complex;GO:0006633//fatty acid biosynthetic process;GO:0009536//plastid;GO:0004842//ubiquitin-protein transferase activity
Unigene66363_All	1006	ko01212//Fatty acid metabolism;ko00061//Fatty acid biosynthesis;ko01100//Metabolic pathways;ko00780//Biotin metabolism	Metabolism	Lipid metabolism;Global and overview maps;Metabolism of cofactors and vitamins	-5.35633	5.39685e-06	3.03151e-06	K00059//3-oxoacyl-[acyl-carrier protein] reductase [EC:1.1.1.100]+ko01100//Metabolic pathways+ko00061//Fatty acid biosynthesis+ko01212//Fatty acid metabolism+ko00780//Biotin metabolism;K00059//3-oxoacyl-[acyl-carrier protein] reductase [EC:1.1.1.100]+ko01100//Metabolic pathways+ko00061//Fatty acid biosynthesis+ko01212//Fatty acid metabolism+ko00780//Biotin metabolism;K00059//3-oxoacyl-[acyl-carri…	Enoyl-(Acyl carrier protein) reductase		PREDICTED: D-xylose 1-dehydrogenase-like [Gossypium hirsutum]	[R] KOG0725 Reductases with broad range of substrate specificities	Glucose and ribitol dehydrogenase homolog OS=Oryza sativa subsp. japonica GN=Os05g0140800 PE=2 SV=2	GO:0016491//oxidoreductase activity
CL11008.Contig1_All	1633	ko01110//Biosynthesis of secondary metabolites;ko01200//Carbon metabolism;ko00061//Fatty acid biosynthesis;ko00640//Propanoate metabolism;ko01100//Metabolic pathways;ko00620//Pyruvate metabolism;ko01212//Fatty acid metabolism	Metabolism	Global and overview maps;Carbohydrate metabolism;Lipid metabolism	-5.49384	1.1161e-11	4.0538e-12	K01961//acetyl-CoA carboxylase, biotin carboxylase subunit [EC:6.4.1.2 6.3.4.14]+ko00640//Propanoate metabolism+ko01100//Metabolic pathways+ko01110//Biosynthesis of secondary metabolites+ko00061//Fatty acid biosynthesis+ko01212//Fatty acid metabolism+ko00620//Pyruvate metabolism+ko01200//Carbon metabolism;K01961//acetyl-CoA carboxylase, biotin carboxylase subunit [EC:6.4.1.2 6.3.4.14]+ko00640//Pr…	Carbamoyl-phosphate synthase L chain, ATP binding domain	JX613706.1 Gossypium hirsutum clone NBRI_GE56729 microsatellite sequence	acetyl-CoA carboxylase, biotin carboxylase subunit [Nannochloropsis gaditana CCMP526] >EKU20196.1 acetyl-CoA carboxylase, biotin carboxylase subunit [Nannochloropsis gaditana CCMP526]	[IE] KOG0238 3-Methylcrotonyl-CoA carboxylase, biotin-containing subunit/Propionyl-CoA carboxylase, alpha chain/Acetyl-CoA carboxylase, biotin carboxylase subunit	Biotin carboxylase 1, chloroplastic OS=Populus trichocarpa GN=POPTRDRAFT_831870 PE=2 SV=1	GO:0003989//acetyl-CoA carboxylase activity;GO:0046872//metal ion binding;GO:0004075//biotin carboxylase activity;GO:0005524//ATP binding
Unigene47306_All	1113	ko00061//Fatty acid biosynthesis;ko01100//Metabolic pathways;ko00902//Monoterpenoid biosynthesis;ko01212//Fatty acid metabolism;ko01110//Biosynthesis of secondary metabolites;ko00780//Biotin metabolism	Metabolism	Metabolism of terpenoids and polyketides;Metabolism of cofactors and vitamins;Global and overview maps;Lipid metabolism	-5.73484	6.25386e-26	1.33415e-26	K00059//3-oxoacyl-[acyl-carrier protein] reductase [EC:1.1.1.100]+ko01100//Metabolic pathways+ko00061//Fatty acid biosynthesis+ko01212//Fatty acid metabolism+ko00780//Biotin metabolism;K15095//(+)-neomenthol dehydrogenase [EC:1.1.1.208]+ko00902//Monoterpenoid biosynthesis+ko01110//Biosynthesis of secondary metabolites;K15095//(+)-neomenthol dehydrogenase [EC:1.1.1.208]+ko00902//Monoterpenoid bios…	Protein of unknown function (DUF1178)		hypothetical protein SPRG_04628 [Saprolegnia parasitica CBS 223.65] >KDO30727.1 hypothetical protein SPRG_04628 [Saprolegnia parasitica CBS 223.65]	[R] KOG1611 Predicted short chain-type dehydrogenase	Salutaridine reductase OS=Papaver somniferum GN=SALR PE=1 SV=1
Unigene66365_All	845	ko00780//Biotin metabolism;ko00061//Fatty acid biosynthesis;ko01212//Fatty acid metabolism;ko01100//Metabolic pathways	Metabolism	Lipid metabolism;Global and overview maps;Metabolism of cofactors and vitamins	-5.73484	1.93371e-07	9.42656e-08	K00208//enoyl-[acyl-carrier protein] reductase I [EC:1.3.1.9 1.3.1.10]+ko01100//Metabolic pathways+ko00061//Fatty acid biosynthesis+ko01212//Fatty acid metabolism+ko00780//Biotin metabolism;K00208//enoyl-[acyl-carrier protein] reductase I [EC:1.3.1.9 1.3.1.10]+ko01100//Metabolic pathways+ko00061//Fatty acid biosynthesis+ko01212//Fatty acid metabolism+ko00780//Biotin metabolism;K00208//enoyl-[acyl…	Enoyl-(Acyl carrier protein) reductase		enoyl-(acyl-carrier-protein) reductase (NADH) (plastid) [Paulinella micropora]	[R] KOG0725 Reductases with broad range of substrate specificities	Enoyl-[acyl-carrier-protein] reductase [NADH], chloroplastic OS=Arabidopsis thaliana GN=MOD1 PE=1 SV=1	GO:0004318//enoyl-[acyl-carrier-protein] reductase (NADH) activity;GO:0006633//fatty acid biosynthetic process;GO:0009536//plastid
Unigene61667_All	673	ko04146//Peroxisome;ko00061//Fatty acid biosynthesis;ko01100//Metabolic pathways;ko00071//Fatty acid degradation;ko01212//Fatty acid metabolism	Metabolism;Cellular Processes	Global and overview maps;Lipid metabolism;Transport and catabolism	-5.84176	6.50864e-08	3.04863e-08	K01897//long-chain acyl-CoA synthetase [EC:6.2.1.3]+ko04146//Peroxisome+ko01100//Metabolic pathways+ko00061//Fatty acid biosynthesis+ko01212//Fatty acid metabolism+ko00071//Fatty acid degradation;K01897//long-chain acyl-CoA synthetase [EC:6.2.1.3]+ko04146//Peroxisome+ko01100//Metabolic pathways+ko00061//Fatty acid biosynthesis+ko01212//Fatty acid metabolism+ko00071//Fatty acid degradation;K01897/…	AMP-binding enzyme		probable long-chain fatty acid coenzyme A ligase [Cyanidioschyzon merolae strain 10D] >BAM80796.1 probable long-chain fatty acid coenzyme A ligase [Cyanidioschyzon merolae strain 10D]	[I] KOG1256 Long-chain acyl-CoA synthetases (AMP-forming)	Long chain acyl-CoA synthetase 6, peroxisomal OS=Arabidopsis thaliana GN=LACS6 PE=1 SV=1	GO:0008152//metabolic process;GO:0004467//long-chain fatty acid-CoA ligase activity;GO:0102391//decanoate--CoA ligase activity;GO:0003824//catalytic activity;GO:0016874//ligase activity
CL11008.Contig2_All	1407	ko00620//Pyruvate metabolism;ko01100//Metabolic pathways;ko01110//Biosynthesis of secondary metabolites;ko00640//Propanoate metabolism;ko01212//Fatty acid metabolism;ko00061//Fatty acid biosynthesis;ko01200//Carbon metabolism	Metabolism	Lipid metabolism;Global and overview maps;Carbohydrate metabolism	-5.89239	9.09778e-29	1.81057e-29	K01961//acetyl-CoA carboxylase, biotin carboxylase subunit [EC:6.4.1.2 6.3.4.14]+ko00640//Propanoate metabolism+ko01100//Metabolic pathways+ko01110//Biosynthesis of secondary metabolites+ko00061//Fatty acid biosynthesis+ko01212//Fatty acid metabolism+ko00620//Pyruvate metabolism+ko01200//Carbon metabolism;K01961//acetyl-CoA carboxylase, biotin carboxylase subunit [EC:6.4.1.2 6.3.4.14]+ko00640//Pr…	Carbamoyl-phosphate synthase L chain, ATP binding domain	XM_005856113.1 Nannochloropsis gaditana CCMP526 acetyl-CoA carboxylase, biotin carboxylase subunit (ACCC), partial mRNA	acetyl-CoA carboxylase, biotin carboxylase subunit [Nannochloropsis gaditana CCMP526] >EKU20196.1 acetyl-CoA carboxylase, biotin carboxylase subunit [Nannochloropsis gaditana CCMP526]	[IE] KOG0238 3-Methylcrotonyl-CoA carboxylase, biotin-containing subunit/Propionyl-CoA carboxylase, alpha chain/Acetyl-CoA carboxylase, biotin carboxylase subunit	Biotin carboxylase, chloroplastic OS=Arabidopsis thaliana GN=CAC2 PE=1 SV=1	GO:0003989//acetyl-CoA carboxylase activity;GO:0046872//metal ion binding;GO:0004075//biotin carboxylase activity;GO:0005524//ATP binding;GO:0006633//fatty acid biosynthetic process;GO:0009941//chloroplast envelope;GO:0009570//chloroplast stroma
Unigene36630_All	847	ko01212//Fatty acid metabolism;ko00780//Biotin metabolism;ko00061//Fatty acid biosynthesis;ko01100//Metabolic pathways	Metabolism	Lipid metabolism;Metabolism of cofactors and vitamins;Global and overview maps	-5.89239	3.7937e-08	1.74201e-08	K09458//3-oxoacyl-[acyl-carrier-protein] synthase II [EC:2.3.1.179]+ko01100//Metabolic pathways+ko00061//Fatty acid biosynthesis+ko01212//Fatty acid metabolism+ko00780//Biotin metabolism;K09458//3-oxoacyl-[acyl-carrier-protein] synthase II [EC:2.3.1.179]+ko01100//Metabolic pathways+ko00061//Fatty acid biosynthesis+ko01212//Fatty acid metabolism+ko00780//Biotin metabolism;K09458//3-oxoacyl-[acyl-c…	Beta-ketoacyl synthase, N-terminal domain		predicted protein [Ostreococcus lucimarinus CCE9901] >ABO94762.1 predicted protein [Ostreococcus lucimarinus CCE9901]	[IQ] KOG1394 3-oxoacyl-(acyl-carrier-protein) synthase (I and II)	3-oxoacyl-[acyl-carrier-protein] synthase I, chloroplastic OS=Arabidopsis thaliana GN=KAS1 PE=1 SV=2	GO:0016020//membrane;GO:0009735//response to cytokinin;GO:0006633//fatty acid biosynthetic process;GO:0016747//transferase activity, transferring acyl groups other than amino-acyl groups;GO:0009941//chloroplast envelope;GO:0010020//chloroplast fission;GO:0009570//chloroplast stroma
Unigene32161_All	584	ko01200//Carbon metabolism;ko00640//Propanoate metabolism;ko00620//Pyruvate metabolism;ko00130//Ubiquinone and other terpenoid-quinone biosynthesis;ko00940//Phenylpropanoid biosynthesis;ko00010//Glycolysis / Gluconeogenesis;ko01100//Metabolic pathways;ko04146//Peroxisome;ko00071//Fatty acid degradation;ko01212//Fatty acid metabolism;ko00061//Fatty acid biosynthesis;ko00360//Phenylalanine metaboli…	Cellular Processes;Metabolism	Global and overview maps;Transport and catabolism;Metabolism of cofactors and vitamins;Carbohydrate metabolism;Lipid metabolism;Biosynthesis of other secondary metabolites;Amino acid metabolism	-5.9413	2.21266e-08	9.98444e-09	K01897//long-chain acyl-CoA synthetase [EC:6.2.1.3]+ko04146//Peroxisome+ko01100//Metabolic pathways+ko00061//Fatty acid biosynthesis+ko01212//Fatty acid metabolism+ko00071//Fatty acid degradation;K01904//4-coumarate--CoA ligase [EC:6.2.1.12]+ko00130//Ubiquinone and other terpenoid-quinone biosynthesis+ko01100//Metabolic pathways+ko01110//Biosynthesis of secondary metabolites+ko00940//Phenylpropan…	AMP-binding enzyme		hypothetical protein H257_06740 [Aphanomyces astaci] >ETV80469.1 hypothetical protein H257_06740 [Aphanomyces astaci]	[AR] KOG2146 Splicing coactivator SRm160/300, subunit SRm160 (contains PWI domain)
Unigene67957_All	774	ko00061//Fatty acid biosynthesis;ko01212//Fatty acid metabolism;ko01100//Metabolic pathways;ko00780//Biotin metabolism	Metabolism	Global and overview maps;Metabolism of cofactors and vitamins;Lipid metabolism	-6.0344	7.59615e-09	3.30899e-09	K00059//3-oxoacyl-[acyl-carrier protein] reductase [EC:1.1.1.100]+ko01100//Metabolic pathways+ko00061//Fatty acid biosynthesis+ko01212//Fatty acid metabolism+ko00780//Biotin metabolism;K00059//3-oxoacyl-[acyl-carrier protein] reductase [EC:1.1.1.100]+ko01100//Metabolic pathways+ko00061//Fatty acid biosynthesis+ko01212//Fatty acid metabolism+ko00780//Biotin metabolism;K00059//3-oxoacyl-[acyl-carri…	short chain dehydrogenase		hydroxyacyl dehydrogenase, putative [Ricinus communis]	[Q] KOG1199 Short-chain alcohol dehydrogenase/3-hydroxyacyl-CoA dehydrogenase	3-oxoacyl-[acyl-carrier-protein] reductase, chloroplastic OS=Cuphea lanceolata GN=CLKR27 PE=2 SV=1	GO:0016491//oxidoreductase activity
Unigene62054_All	1859	ko00071//Fatty acid degradation;ko04146//Peroxisome;ko01212//Fatty acid metabolism;ko01100//Metabolic pathways;ko00061//Fatty acid biosynthesis	Cellular Processes;Metabolism	Global and overview maps;Transport and catabolism;Lipid metabolism	-6.05677	1.20473e-16	3.47507e-17	K01897//long-chain acyl-CoA synthetase [EC:6.2.1.3]+ko04146//Peroxisome+ko01100//Metabolic pathways+ko00061//Fatty acid biosynthesis+ko01212//Fatty acid metabolism+ko00071//Fatty acid degradation;K01897//long-chain acyl-CoA synthetase [EC:6.2.1.3]+ko04146//Peroxisome+ko01100//Metabolic pathways+ko00061//Fatty acid biosynthesis+ko01212//Fatty acid metabolism+ko00071//Fatty acid degradation;K01897/…	AMP-binding enzyme		long-chain acyl-CoA synthetase [Galdieria sulphuraria] >EME32573.1 long-chain acyl-CoA synthetase [Galdieria sulphuraria]	[I] KOG1256 Long-chain acyl-CoA synthetases (AMP-forming)	Long chain acyl-CoA synthetase 6, peroxisomal OS=Arabidopsis thaliana GN=LACS6 PE=1 SV=1	GO:0008152//metabolic process;GO:0004467//long-chain fatty acid-CoA ligase activity;GO:0102391//decanoate--CoA ligase activity;GO:0016874//ligase activity
CL1552.Contig1_All	1308	ko00061//Fatty acid biosynthesis;ko01100//Metabolic pathways;ko00780//Biotin metabolism;ko01212//Fatty acid metabolism	Metabolism	Metabolism of cofactors and vitamins;Lipid metabolism;Global and overview maps	-6.76233	1.65503e-13	5.46632e-14	K09458//3-oxoacyl-[acyl-carrier-protein] synthase II [EC:2.3.1.179]+ko01100//Metabolic pathways+ko00061//Fatty acid biosynthesis+ko01212//Fatty acid metabolism+ko00780//Biotin metabolism;K09458//3-oxoacyl-[acyl-carrier-protein] synthase II [EC:2.3.1.179]+ko01100//Metabolic pathways+ko00061//Fatty acid biosynthesis+ko01212//Fatty acid metabolism+ko00780//Biotin metabolism;K09458//3-oxoacyl-[acyl-c…	Beta-ketoacyl synthase, N-terminal domain		3-oxoacyl [Dorcoceras hygrometricum]	[IQ] KOG1394 3-oxoacyl-(acyl-carrier-protein) synthase (I and II)	3-oxoacyl-[acyl-carrier-protein] synthase II, chloroplastic OS=Arabidopsis thaliana GN=KAS2 PE=1 SV=1	GO:0008152//metabolic process;GO:0016740//transferase activity
Unigene87581_All	765	ko01100//Metabolic pathways;ko00061//Fatty acid biosynthesis;ko00780//Biotin metabolism;ko01212//Fatty acid metabolism	Metabolism	Lipid metabolism;Global and overview maps;Metabolism of cofactors and vitamins	-7.22423	1.16526e-17	3.21989e-18	K11153//retinol dehydrogenase 12 [EC:1.1.1.300]+ko01100//Metabolic pathways;K11153//retinol dehydrogenase 12 [EC:1.1.1.300]+ko01100//Metabolic pathways;K11153//retinol dehydrogenase 12 [EC:1.1.1.300]+ko01100//Metabolic pathways;K00059//3-oxoacyl-[acyl-carrier protein] reductase [EC:1.1.1.100]+ko01100//Metabolic pathways+ko00061//Fatty acid biosynthesis+ko01212//Fatty acid metabolism+ko00780//Biot…	short chain dehydrogenase		hypothetical protein AXG93_4009s1180 [Marchantia polymorpha subsp. ruderalis]	[R] KOG1611 Predicted short chain-type dehydrogenase	Short-chain dehydrogenase TIC 32, chloroplastic OS=Pisum sativum GN=TIC32 PE=1 SV=1
CL8671.Contig1_All	1404	ko01100//Metabolic pathways;ko04146//Peroxisome;ko00061//Fatty acid biosynthesis;ko01212//Fatty acid metabolism;ko00071//Fatty acid degradation	Metabolism;Cellular Processes	Global and overview maps;Transport and catabolism;Lipid metabolism	-7.34293	6.50373e-19	1.71238e-19	K01897//long-chain acyl-CoA synthetase [EC:6.2.1.3]+ko04146//Peroxisome+ko01100//Metabolic pathways+ko00061//Fatty acid biosynthesis+ko01212//Fatty acid metabolism+ko00071//Fatty acid degradation;K01897//long-chain acyl-CoA synthetase [EC:6.2.1.3]+ko04146//Peroxisome+ko01100//Metabolic pathways+ko00061//Fatty acid biosynthesis+ko01212//Fatty acid metabolism+ko00071//Fatty acid degradation;K01897/…	AMP-binding enzyme		long-chain acyl-CoA synthetase [Galdieria sulphuraria] >EME32573.1 long-chain acyl-CoA synthetase [Galdieria sulphuraria]	[I] KOG1256 Long-chain acyl-CoA synthetases (AMP-forming)	Long chain acyl-CoA synthetase 7, peroxisomal OS=Arabidopsis thaliana GN=LACS7 PE=1 SV=2	GO:0008152//metabolic process;GO:0004467//long-chain fatty acid-CoA ligase activity;GO:0003824//catalytic activity;GO:0102391//decanoate--CoA ligase activity;GO:0016874//ligase activity
CL6253.Contig4_All	2419	ko01100//Metabolic pathways;ko04146//Peroxisome;ko00071//Fatty acid degradation;ko00061//Fatty acid biosynthesis;ko01212//Fatty acid metabolism	Cellular Processes;Metabolism	Transport and catabolism;Global and overview maps;Lipid metabolism	-7.36622	3.60491e-19	9.41021e-20	K01897//long-chain acyl-CoA synthetase [EC:6.2.1.3]+ko04146//Peroxisome+ko01100//Metabolic pathways+ko00061//Fatty acid biosynthesis+ko01212//Fatty acid metabolism+ko00071//Fatty acid degradation;K01897//long-chain acyl-CoA synthetase [EC:6.2.1.3]+ko04146//Peroxisome+ko01100//Metabolic pathways+ko00061//Fatty acid biosynthesis+ko01212//Fatty acid metabolism+ko00071//Fatty acid degradation;K01897/…	AMP-binding enzyme		probable long-chain fatty acid coenzyme A ligase [Cyanidioschyzon merolae strain 10D] >BAM80796.1 probable long-chain fatty acid coenzyme A ligase [Cyanidioschyzon merolae strain 10D]	[I] KOG1256 Long-chain acyl-CoA synthetases (AMP-forming)	Long chain acyl-CoA synthetase 7, peroxisomal OS=Arabidopsis thaliana GN=LACS7 PE=1 SV=2	GO:0008152//metabolic process;GO:0004467//long-chain fatty acid-CoA ligase activity;GO:0003824//catalytic activity;GO:0102391//decanoate--CoA ligase activity;GO:0016874//ligase activity
CL1121.Contig17_All	2611	ko00280//Valine, leucine and isoleucine degradation;ko01100//Metabolic pathways;ko00071//Fatty acid degradation;ko04146//Peroxisome;ko01212//Fatty acid metabolism;ko00061//Fatty acid biosynthesis	Cellular Processes;Metabolism	Amino acid metabolism;Lipid metabolism;Global and overview maps;Transport and catabolism	-7.89723	5.26356e-26	1.12045e-26	K18660//malonyl-CoA/methylmalonyl-CoA synthetase [EC:6.2.1.-]+ko00280//Valine, leucine and isoleucine degradation;K01897//long-chain acyl-CoA synthetase [EC:6.2.1.3]+ko04146//Peroxisome+ko01100//Metabolic pathways+ko00061//Fatty acid biosynthesis+ko01212//Fatty acid metabolism+ko00071//Fatty acid degradation;K01897//long-chain acyl-CoA synthetase [EC:6.2.1.3]+ko04146//Peroxisome+ko01100//Metaboli…	AMP-binding enzyme		long chain acyl-coA synthetase [Ectocarpus siliculosus]	[I] KOG1256 Long-chain acyl-CoA synthetases (AMP-forming)		GO:0008152//metabolic process;GO:0003824//catalytic activity
CL1121.Contig4_All	3513	ko01100//Metabolic pathways;ko00071//Fatty acid degradation;ko00061//Fatty acid biosynthesis;ko04146//Peroxisome;ko01212//Fatty acid metabolism	Cellular Processes;Metabolism	Global and overview maps;Lipid metabolism;Transport and catabolism	-9.53465	6.38195e-65	7.12121e-66	K01897//long-chain acyl-CoA synthetase [EC:6.2.1.3]+ko04146//Peroxisome+ko01100//Metabolic pathways+ko00061//Fatty acid biosynthesis+ko01212//Fatty acid metabolism+ko00071//Fatty acid degradation;K01897//long-chain acyl-CoA synthetase [EC:6.2.1.3]+ko04146//Peroxisome+ko01100//Metabolic pathways+ko00061//Fatty acid biosynthesis+ko01212//Fatty acid metabolism+ko00071//Fatty acid degradation;K01897/…	AMP-binding enzyme		long chain acyl-coA synthetase [Ectocarpus siliculosus]	[I] KOG1180 Acyl-CoA synthetase	Long chain acyl-CoA synthetase 8 OS=Arabidopsis thaliana GN=LACS8 PE=1 SV=1	GO:0004467//long-chain fatty acid-CoA ligase activity;GO:0102391//decanoate--CoA ligase activity
CL1121.Contig2_All	1646	ko04146//Peroxisome;ko01100//Metabolic pathways;ko00061//Fatty acid biosynthesis;ko00071//Fatty acid degradation;ko01212//Fatty acid metabolism	Metabolism;Cellular Processes	Global and overview maps;Lipid metabolism;Transport and catabolism	-10.0709	8.14737e-87	7.35255e-88	K01897//long-chain acyl-CoA synthetase [EC:6.2.1.3]+ko04146//Peroxisome+ko01100//Metabolic pathways+ko00061//Fatty acid biosynthesis+ko01212//Fatty acid metabolism+ko00071//Fatty acid degradation;K01897//long-chain acyl-CoA synthetase [EC:6.2.1.3]+ko04146//Peroxisome+ko01100//Metabolic pathways+ko00061//Fatty acid biosynthesis+ko01212//Fatty acid metabolism+ko00071//Fatty acid degradation;K01897/…	AMP-binding enzyme	XM_009832301.1 Aphanomyces astaci hypothetical protein mRNA	long chain acyl-coA synthetase [Ectocarpus siliculosus]	[I] KOG1256 Long-chain acyl-CoA synthetases (AMP-forming)	Long chain acyl-CoA synthetase 7, peroxisomal OS=Arabidopsis thaliana GN=LACS7 PE=1 SV=2

## Sheet: Fatty acid degradation
Supplementary data 5:	Differentially expressed genes involved in fatty acid degrdatation metabolism
Gene ID	Length	Pathway Name	Level 1	Level 2	log2(He_1000/He_400)	Qvalue(He_400-vs-He_1000)	Pvalue(He_400-vs-He_1000)	Kegg Orthology	Pfam	Nt	Nr	Kog	Swissprot	GO
CL1121.Contig7_All	2844	ko01212//Fatty acid metabolism;ko00071//Fatty acid degradation;ko00061//Fatty acid biosynthesis;ko04146//Peroxisome;ko01100//Metabolic pathways	Metabolism;Cellular Processes	Transport and catabolism;Global and overview maps;Lipid metabolism	13.1344	0	0	K01897//long-chain acyl-CoA synthetase [EC:6.2.1.3]+ko04146//Peroxisome+ko01100//Metabolic pathways+ko00061//Fatty acid biosynthesis+ko01212//Fatty acid metabolism+ko00071//Fatty acid degradation;K01897//long-chain acyl-CoA synthetase [EC:6.2.1.3]+ko04146//Peroxisome+ko01100//Metabolic pathways+ko00061//Fatty acid biosynthesis+ko01212//Fatty acid metabolism+ko00071//Fatty acid degradation;K01897/…	AMP-binding enzyme		long chain acyl-coA synthetase [Ectocarpus siliculosus]	[I] KOG1256 Long-chain acyl-CoA synthetases (AMP-forming)	Long chain acyl-CoA synthetase 7, peroxisomal OS=Arabidopsis thaliana GN=LACS7 PE=1 SV=2	GO:0004467//long-chain fatty acid-CoA ligase activity;GO:0102391//decanoate--CoA ligase activity
Unigene88581_All	1370	ko00071//Fatty acid degradation	Metabolism	Lipid metabolism	5.35103	4.33988e-06	2.40934e-06	K13238//Delta3-Delta2-enoyl-CoA isomerase [EC:5.3.3.8]+ko00071//Fatty acid degradation;K13238//Delta3-Delta2-enoyl-CoA isomerase [EC:5.3.3.8]+ko00071//Fatty acid degradation;K13238//Delta3-Delta2-enoyl-CoA isomerase [EC:5.3.3.8]+ko00071//Fatty acid degradation	Enoyl-CoA hydratase/isomerase		hypothetical protein PHYSODRAFT_552881 [Phytophthora sojae] >EGZ29709.1 hypothetical protein PHYSODRAFT_552881 [Phytophthora sojae]	[I] KOG1683 Hydroxyacyl-CoA dehydrogenase/enoyl-CoA hydratase	Anther-specific proline-rich protein APG (Fragment) OS=Brassica napus GN=APG PE=2 SV=1	GO:0008152//metabolic process;GO:0003824//catalytic activity
Unigene43466_All	837	ko00071//Fatty acid degradation;ko01100//Metabolic pathways;ko04146//Peroxisome;ko00061//Fatty acid biosynthesis;ko01212//Fatty acid metabolism	Cellular Processes;Metabolism	Lipid metabolism;Global and overview maps;Transport and catabolism	2.00122	1.70826e-05	1.01553e-05	K01897//long-chain acyl-CoA synthetase [EC:6.2.1.3]+ko04146//Peroxisome+ko01100//Metabolic pathways+ko00061//Fatty acid biosynthesis+ko01212//Fatty acid metabolism+ko00071//Fatty acid degradation;K01897//long-chain acyl-CoA synthetase [EC:6.2.1.3]+ko04146//Peroxisome+ko01100//Metabolic pathways+ko00061//Fatty acid biosynthesis+ko01212//Fatty acid metabolism+ko00071//Fatty acid degradation;K01897/…	AMP-binding enzyme		predicted protein, partial [Thalassiosira pseudonana CCMP1335] >EED93420.1 predicted protein, partial [Thalassiosira pseudonana CCMP1335]	[I] KOG1256 Long-chain acyl-CoA synthetases (AMP-forming)	Long-chain-fatty-acid--[acyl-carrier-protein] ligase AEE15, chloroplastic OS=Arabidopsis thaliana GN=AAE15 PE=1 SV=1	GO:0008152//metabolic process;GO:0004467//long-chain fatty acid-CoA ligase activity;GO:0003824//catalytic activity;GO:0102391//decanoate--CoA ligase activity
Unigene33580_All	1940	ko00071//Fatty acid degradation;ko01100//Metabolic pathways;ko01110//Biosynthesis of secondary metabolites;ko00592//alpha-Linolenic acid metabolism;ko01212//Fatty acid metabolism	Metabolism	Lipid metabolism;Global and overview maps	1.03598	0.000163965	0.000110626	K10527//enoyl-CoA hydratase/3-hydroxyacyl-CoA dehydrogenase [EC:4.2.1.17 1.1.1.35 1.1.1.211]+ko00592//alpha-Linolenic acid metabolism+ko01100//Metabolic pathways+ko01110//Biosynthesis of secondary metabolites+ko01212//Fatty acid metabolism+ko00071//Fatty acid degradation;K10527//enoyl-CoA hydratase/3-hydroxyacyl-CoA dehydrogenase [EC:4.2.1.17 1.1.1.35 1.1.1.211]+ko00592//alpha-Linolenic acid meta…	3-hydroxyacyl-CoA dehydrogenase, NAD binding domain		hypothetical protein OsI_38843 [Oryza sativa Indica Group]	[I] KOG1683 Hydroxyacyl-CoA dehydrogenase/enoyl-CoA hydratase	Glyoxysomal fatty acid beta-oxidation multifunctional protein MFP-a OS=Cucumis sativus PE=1 SV=1	GO:0006631//fatty acid metabolic process;GO:0003857//3-hydroxyacyl-CoA dehydrogenase activity
Unigene44523_All	5985	ko01040//Biosynthesis of unsaturated fatty acids;ko01100//Metabolic pathways;ko01110//Biosynthesis of secondary metabolites;ko04146//Peroxisome;ko00280//Valine, leucine and isoleucine degradation;ko00071//Fatty acid degradation;ko01212//Fatty acid metabolism;ko00592//alpha-Linolenic acid metabolism	Metabolism;Cellular Processes	Lipid metabolism;Global and overview maps;Amino acid metabolism;Transport and catabolism	-1.03582	1.25448e-81	1.18054e-82	K10527//enoyl-CoA hydratase/3-hydroxyacyl-CoA dehydrogenase [EC:4.2.1.17 1.1.1.35 1.1.1.211]+ko00592//alpha-Linolenic acid metabolism+ko01100//Metabolic pathways+ko01110//Biosynthesis of secondary metabolites+ko01212//Fatty acid metabolism+ko00071//Fatty acid degradation;K07513//acetyl-CoA acyltransferase 1 [EC:2.3.1.16]+ko04146//Peroxisome+ko00280//Valine, leucine and isoleucine degradation+ko00…	Thiolase, N-terminal domain		hypothetical protein F511_08504 [Dorcoceras hygrometricum]	[I] KOG1389 3-oxoacyl CoA thiolase	3-ketoacyl-CoA thiolase 5, peroxisomal OS=Arabidopsis thaliana GN=KAT5 PE=2 SV=2	GO:0006631//fatty acid metabolic process;GO:0016747//transferase activity, transferring acyl groups other than amino-acyl groups;GO:0003857//3-hydroxyacyl-CoA dehydrogenase activity
Unigene29901_All	2612	ko04146//Peroxisome;ko00061//Fatty acid biosynthesis;ko01100//Metabolic pathways;ko00071//Fatty acid degradation;ko01212//Fatty acid metabolism	Metabolism;Cellular Processes	Transport and catabolism;Lipid metabolism;Global and overview maps	-1.06127	1.71208e-150	1.03957e-151	K01897//long-chain acyl-CoA synthetase [EC:6.2.1.3]+ko04146//Peroxisome+ko01100//Metabolic pathways+ko00061//Fatty acid biosynthesis+ko01212//Fatty acid metabolism+ko00071//Fatty acid degradation;K01897//long-chain acyl-CoA synthetase [EC:6.2.1.3]+ko04146//Peroxisome+ko01100//Metabolic pathways+ko00061//Fatty acid biosynthesis+ko01212//Fatty acid metabolism+ko00071//Fatty acid degradation;K01897/…	AMP-binding enzyme		long chain acyl-coA synthetase [Ectocarpus siliculosus]	[I] KOG1256 Long-chain acyl-CoA synthetases (AMP-forming)	Long chain acyl-CoA synthetase 6, peroxisomal OS=Arabidopsis thaliana GN=LACS6 PE=1 SV=1	GO:0008152//metabolic process;GO:0003824//catalytic activity;GO:0016874//ligase activity
CL6668.Contig4_All	2501	ko01100//Metabolic pathways;ko00071//Fatty acid degradation;ko00592//alpha-Linolenic acid metabolism;ko01110//Biosynthesis of secondary metabolites;ko01040//Biosynthesis of unsaturated fatty acids;ko04146//Peroxisome;ko01212//Fatty acid metabolism	Metabolism;Cellular Processes	Transport and catabolism;Lipid metabolism;Global and overview maps	-1.06812	1.08333e-14	3.38744e-15	K00232//acyl-CoA oxidase [EC:1.3.3.6]+ko04146//Peroxisome+ko00592//alpha-Linolenic acid metabolism+ko01100//Metabolic pathways+ko01110//Biosynthesis of secondary metabolites+ko01212//Fatty acid metabolism+ko01040//Biosynthesis of unsaturated fatty acids+ko00071//Fatty acid degradation	Acyl-coenzyme A oxidase N-terminal		hypothetical protein PPTG_11018 [Phytophthora parasitica INRA-310] >ETN08950.1 hypothetical protein PPTG_11018 [Phytophthora parasitica INRA-310]	[I] KOG0136 Acyl-CoA oxidase	Acyl-coenzyme A oxidase, peroxisomal OS=Cucurbita maxima GN=Acx PE=1 SV=1	GO:0033539//fatty acid beta-oxidation using acyl-CoA dehydrogenase;GO:0006635//fatty acid beta-oxidation;GO:0003997//acyl-CoA oxidase activity;GO:0050660//flavin adenine dinucleotide binding;GO:0003995//acyl-CoA dehydrogenase activity;GO:0005777//peroxisome;GO:0071949//FAD binding
CL6365.Contig1_All	2897	ko00071//Fatty acid degradation	Metabolism	Lipid metabolism	-1.15202	3.02005e-10	1.1961e-10	K07517//Delta3-Delta2-enoyl-CoA isomerase [EC:5.3.3.8]+ko00071//Fatty acid degradation;K07517//Delta3-Delta2-enoyl-CoA isomerase [EC:5.3.3.8]+ko00071//Fatty acid degradation;K07517//Delta3-Delta2-enoyl-CoA isomerase [EC:5.3.3.8]+ko00071//Fatty acid degradation	Enoyl-CoA hydratase/isomerase		ClpP/crotonase [Fragilariopsis cylindrus CCMP1102]	[I] KOG1680 Enoyl-CoA hydratase	Enoyl-CoA delta isomerase 2, peroxisomal OS=Arabidopsis thaliana GN=ECI2 PE=1 SV=1	GO:0006635//fatty acid beta-oxidation;GO:0005739//mitochondrion;GO:0004300//enoyl-CoA hydratase activity
Unigene41601_All	2360	ko00061//Fatty acid biosynthesis;ko01100//Metabolic pathways;ko00071//Fatty acid degradation;ko01212//Fatty acid metabolism	Metabolism	Lipid metabolism;Global and overview maps	-1.15376	1.03759e-194	5.06896e-196	K15013//long-chain-fatty-acid--CoA ligase ACSBG [EC:6.2.1.3]+ko01100//Metabolic pathways+ko00061//Fatty acid biosynthesis+ko01212//Fatty acid metabolism+ko00071//Fatty acid degradation;K15013//long-chain-fatty-acid--CoA ligase ACSBG [EC:6.2.1.3]+ko01100//Metabolic pathways+ko00061//Fatty acid biosynthesis+ko01212//Fatty acid metabolism+ko00071//Fatty acid degradation	AMP-binding enzyme	KC860950.1 Nannochloropsis gaditana long-chain acyl-CoA synthetase mRNA, complete cds	long-chain acyl-CoA synthetase [Nannochloropsis gaditana]	[I] KOG1256 Long-chain acyl-CoA synthetases (AMP-forming)	Long chain acyl-CoA synthetase 4 OS=Arabidopsis thaliana GN=LACS4 PE=2 SV=1
CL5509.Contig1_All	1508	ko01100//Metabolic pathways;ko01212//Fatty acid metabolism;ko00072//Synthesis and degradation of ketone bodies;ko00280//Valine, leucine and isoleucine degradation;ko00310//Lysine degradation;ko00620//Pyruvate metabolism;ko00071//Fatty acid degradation;ko00630//Glyoxylate and dicarboxylate metabolism;ko01200//Carbon metabolism;ko01110//Biosynthesis of secondary metabolites;ko00640//Propanoate meta…	Metabolism	Global and overview maps;Metabolism of terpenoids and polyketides;Lipid metabolism;Amino acid metabolism;Carbohydrate metabolism	-1.16635	1.50892e-34	2.65302e-35	K00626//acetyl-CoA C-acetyltransferase [EC:2.3.1.9]+ko00310//Lysine degradation+ko00380//Tryptophan metabolism+ko00900//Terpenoid backbone biosynthesis+ko00280//Valine, leucine and isoleucine degradation+ko00640//Propanoate metabolism+ko01100//Metabolic pathways+ko00650//Butanoate metabolism+ko01110//Biosynthesis of secondary metabolites+ko01212//Fatty acid metabolism+ko00071//Fatty acid degradat…	Thiolase, N-terminal domain		beta-ketoacyl-CoA thiolase [Nannochloropsis gaditana CCMP526] >EKU22248.1 beta-ketoacyl-CoA thiolase [Nannochloropsis gaditana CCMP526] >EWM29392.1 3-ketoacyl- mitochondrial [Nannochloropsis gaditana]	[I] KOG1391 Acetyl-CoA acetyltransferase	Acetyl-CoA acetyltransferase, cytosolic 1 OS=Arabidopsis thaliana GN=AAT1 PE=2 SV=1	GO:0006635//fatty acid beta-oxidation;GO:0008152//metabolic process;GO:0003988//acetyl-CoA C-acyltransferase activity;GO:0016747//transferase activity, transferring acyl groups other than amino-acyl groups;GO:0005739//mitochondrion
CL135.Contig5_All	3355	ko00071//Fatty acid degradation;ko01100//Metabolic pathways;ko00061//Fatty acid biosynthesis;ko04146//Peroxisome;ko01212//Fatty acid metabolism	Metabolism;Cellular Processes	Transport and catabolism;Lipid metabolism;Global and overview maps	-1.20467	9.07205e-15	2.82905e-15	K01897//long-chain acyl-CoA synthetase [EC:6.2.1.3]+ko04146//Peroxisome+ko01100//Metabolic pathways+ko00061//Fatty acid biosynthesis+ko01212//Fatty acid metabolism+ko00071//Fatty acid degradation;K01897//long-chain acyl-CoA synthetase [EC:6.2.1.3]+ko04146//Peroxisome+ko01100//Metabolic pathways+ko00061//Fatty acid biosynthesis+ko01212//Fatty acid metabolism+ko00071//Fatty acid degradation;K01897/…	AMP-binding enzyme	XM_002503583.1 Micromonas commoda predicted protein partial mRNA	long-chain acyl- synthetase 7 [Nannochloropsis gaditana]	[I] KOG1256 Long-chain acyl-CoA synthetases (AMP-forming)	Long chain acyl-CoA synthetase 7, peroxisomal OS=Arabidopsis thaliana GN=LACS7 PE=1 SV=2	GO:0008152//metabolic process;GO:0016874//ligase activity
CL3547.Contig3_All	1386	ko00072//Synthesis and degradation of ketone bodies;ko01200//Carbon metabolism;ko00071//Fatty acid degradation;ko00280//Valine, leucine and isoleucine degradation;ko00630//Glyoxylate and dicarboxylate metabolism;ko00380//Tryptophan metabolism;ko00310//Lysine degradation;ko00640//Propanoate metabolism;ko01100//Metabolic pathways;ko00650//Butanoate metabolism;ko00900//Terpenoid backbone biosynthesi…	Metabolism	Carbohydrate metabolism;Amino acid metabolism;Global and overview maps;Lipid metabolism;Metabolism of terpenoids and polyketides	-1.21025	0.000227572	0.000157463	K00626//acetyl-CoA C-acetyltransferase [EC:2.3.1.9]+ko00310//Lysine degradation+ko00380//Tryptophan metabolism+ko00900//Terpenoid backbone biosynthesis+ko00280//Valine, leucine and isoleucine degradation+ko00640//Propanoate metabolism+ko01100//Metabolic pathways+ko00650//Butanoate metabolism+ko01110//Biosynthesis of secondary metabolites+ko01212//Fatty acid metabolism+ko00071//Fatty acid degradat…	Thiolase, N-terminal domain		Acetyl-CoA acetyltransferase [Symbiodinium microadriaticum]	[I] KOG1390 Acetyl-CoA acetyltransferase	Acetyl-CoA acetyltransferase, cytosolic 1 OS=Arabidopsis thaliana GN=AAT1 PE=2 SV=1	GO:0008152//metabolic process;GO:0016747//transferase activity, transferring acyl groups other than amino-acyl groups
CL6723.Contig2_All	1881	ko01212//Fatty acid metabolism;ko00592//alpha-Linolenic acid metabolism;ko00280//Valine, leucine and isoleucine degradation;ko01040//Biosynthesis of unsaturated fatty acids;ko01100//Metabolic pathways;ko00071//Fatty acid degradation;ko01110//Biosynthesis of secondary metabolites;ko04146//Peroxisome	Metabolism;Cellular Processes	Transport and catabolism;Global and overview maps;Amino acid metabolism;Lipid metabolism	-1.30161	2.50568e-62	2.87505e-63	K07513//acetyl-CoA acyltransferase 1 [EC:2.3.1.16]+ko04146//Peroxisome+ko00280//Valine, leucine and isoleucine degradation+ko00592//alpha-Linolenic acid metabolism+ko01100//Metabolic pathways+ko01110//Biosynthesis of secondary metabolites+ko01212//Fatty acid metabolism+ko01040//Biosynthesis of unsaturated fatty acids+ko00071//Fatty acid degradation;K07513//acetyl-CoA acyltransferase 1 [EC:2.3.1.1…	Thiolase, N-terminal domain	XM_005845258.1 Chlorella variabilis hypothetical protein (CHLNCDRAFT_25846) mRNA, complete cds	3-ketoacyl-CoA thiolase [Phytophthora megakarya]	[I] KOG1389 3-oxoacyl CoA thiolase	3-ketoacyl-CoA thiolase 1, peroxisomal OS=Arabidopsis thaliana GN=KAT1 PE=2 SV=2	GO:0008152//metabolic process;GO:0016021//integral component of membrane;GO:0016747//transferase activity, transferring acyl groups other than amino-acyl groups
CL5509.Contig2_All	1575	ko01200//Carbon metabolism;ko01110//Biosynthesis of secondary metabolites;ko00620//Pyruvate metabolism;ko00640//Propanoate metabolism;ko00280//Valine, leucine and isoleucine degradation;ko00071//Fatty acid degradation;ko00650//Butanoate metabolism;ko01100//Metabolic pathways;ko00310//Lysine degradation;ko00072//Synthesis and degradation of ketone bodies;ko00380//Tryptophan metabolism;ko00630//Gly…	Metabolism	Carbohydrate metabolism;Amino acid metabolism;Lipid metabolism;Metabolism of terpenoids and polyketides;Global and overview maps	-1.3292	5.35717e-38	8.76618e-39	K00626//acetyl-CoA C-acetyltransferase [EC:2.3.1.9]+ko00310//Lysine degradation+ko00380//Tryptophan metabolism+ko00900//Terpenoid backbone biosynthesis+ko00280//Valine, leucine and isoleucine degradation+ko00640//Propanoate metabolism+ko01100//Metabolic pathways+ko00650//Butanoate metabolism+ko01110//Biosynthesis of secondary metabolites+ko01212//Fatty acid metabolism+ko00071//Fatty acid degradat…	Thiolase, N-terminal domain		beta-ketoacyl-CoA thiolase [Nannochloropsis gaditana CCMP526] >EKU22248.1 beta-ketoacyl-CoA thiolase [Nannochloropsis gaditana CCMP526] >EWM29392.1 3-ketoacyl- mitochondrial [Nannochloropsis gaditana]	[I] KOG1391 Acetyl-CoA acetyltransferase	Acetyl-CoA acetyltransferase, cytosolic 1 OS=Arabidopsis thaliana GN=AAT1 PE=2 SV=1	GO:0006635//fatty acid beta-oxidation;GO:0008152//metabolic process;GO:0003988//acetyl-CoA C-acyltransferase activity;GO:0016747//transferase activity, transferring acyl groups other than amino-acyl groups;GO:0005739//mitochondrion
Unigene41053_All	1418	ko01212//Fatty acid metabolism;ko00061//Fatty acid biosynthesis;ko01100//Metabolic pathways;ko00071//Fatty acid degradation	Metabolism	Global and overview maps;Lipid metabolism	-1.34373	4.51444e-08	2.0858e-08	K15013//long-chain-fatty-acid--CoA ligase ACSBG [EC:6.2.1.3]+ko01100//Metabolic pathways+ko00061//Fatty acid biosynthesis+ko01212//Fatty acid metabolism+ko00071//Fatty acid degradation;K15013//long-chain-fatty-acid--CoA ligase ACSBG [EC:6.2.1.3]+ko01100//Metabolic pathways+ko00061//Fatty acid biosynthesis+ko01212//Fatty acid metabolism+ko00071//Fatty acid degradation	AMP-binding enzyme		long chain acyl-coa synthetase [Nannochloropsis gaditana]	[I] KOG1256 Long-chain acyl-CoA synthetases (AMP-forming)	4-coumarate--CoA ligase-like 4 OS=Arabidopsis thaliana GN=4CLL4 PE=2 SV=1	GO:0004467//long-chain fatty acid-CoA ligase activity;GO:0102391//decanoate--CoA ligase activity
Unigene57762_All	855	ko00071//Fatty acid degradation;ko00590//Arachidonic acid metabolism;ko01100//Metabolic pathways	Metabolism	Global and overview maps;Lipid metabolism	-1.663	2.8727e-15	8.7665e-16	K20660//cytochrome P450 family 709;K07425//long-chain fatty acid omega-monooxygenase [EC:1.14.14.80]+ko00590//Arachidonic acid metabolism+ko01100//Metabolic pathways+ko00071//Fatty acid degradation;K20660//cytochrome P450 family 709;K07425//long-chain fatty acid omega-monooxygenase [EC:1.14.14.80]+ko00590//Arachidonic acid metabolism+ko01100//Metabolic pathways+ko00071//Fatty acid degradation;K20…	Cytochrome P450		cytochrome p450 hydroxylase [Nannochloropsis gaditana]	[Q] KOG0158 Cytochrome P450 CYP3/CYP5/CYP6/CYP9 subfamilies	Cytokinin hydroxylase OS=Arabidopsis thaliana GN=CYP735A2 PE=1 SV=1	GO:0016705//oxidoreductase activity, acting on paired donors, with incorporation or reduction of molecular oxygen;GO:0020037//heme binding;GO:0005506//iron ion binding;GO:0016021//integral component of membrane;GO:0004497//monooxygenase activity
Unigene22020_All	1596	ko00280//Valine, leucine and isoleucine degradation;ko00071//Fatty acid degradation;ko00330//Arginine and proline metabolism;ko00561//Glycerolipid metabolism;ko00903//Limonene and pinene degradation;ko00410//beta-Alanine metabolism;ko00940//Phenylpropanoid biosynthesis;ko01110//Biosynthesis of secondary metabolites;ko00053//Ascorbate and aldarate metabolism;ko01100//Metabolic pathways;ko00310//Ly…	Metabolism	Biosynthesis of other secondary metabolites;Metabolism of terpenoids and polyketides;Amino acid metabolism;Carbohydrate metabolism;Lipid metabolism;Metabolism of other amino acids;Global and overview maps	-1.68517	2.37735e-14	7.55895e-15	K00294//1-pyrroline-5-carboxylate dehydrogenase [EC:1.2.1.88]+ko00250//Alanine, aspartate and glutamate metabolism+ko00330//Arginine and proline metabolism+ko01100//Metabolic pathways;K00294//1-pyrroline-5-carboxylate dehydrogenase [EC:1.2.1.88]+ko00250//Alanine, aspartate and glutamate metabolism+ko00330//Arginine and proline metabolism+ko01100//Metabolic pathways;K12355//coniferyl-aldehyde dehy…	Aldehyde dehydrogenase family		1-pyrroline-5-carboxylate dehydrogenase [Galdieria sulphuraria] >EME28745.1 1-pyrroline-5-carboxylate dehydrogenase [Galdieria sulphuraria]	[E] KOG2455 Delta-1-pyrroline-5-carboxylate dehydrogenase	Betaine aldehyde dehydrogenase 2 OS=Oryza sativa subsp. japonica GN=BADH2 PE=1 SV=1	GO:0004657//proline dehydrogenase activity;GO:0010133//proline catabolic process to glutamate;GO:0003700//DNA binding transcription factor activity;GO:0003842//1-pyrroline-5-carboxylate dehydrogenase activity;GO:0004029//aldehyde dehydrogenase (NAD) activity
Unigene37246_All	1816	ko01100//Metabolic pathways;ko01212//Fatty acid metabolism;ko00061//Fatty acid biosynthesis;ko00071//Fatty acid degradation;ko04146//Peroxisome	Cellular Processes;Metabolism	Global and overview maps;Transport and catabolism;Lipid metabolism	-1.79048	4.71709e-15	1.45107e-15	K01897//long-chain acyl-CoA synthetase [EC:6.2.1.3]+ko04146//Peroxisome+ko01100//Metabolic pathways+ko00061//Fatty acid biosynthesis+ko01212//Fatty acid metabolism+ko00071//Fatty acid degradation;K01897//long-chain acyl-CoA synthetase [EC:6.2.1.3]+ko04146//Peroxisome+ko01100//Metabolic pathways+ko00061//Fatty acid biosynthesis+ko01212//Fatty acid metabolism+ko00071//Fatty acid degradation;K01897/…	AMP-binding enzyme		long chain acyl-coA synthetase [Ectocarpus siliculosus]	[I] KOG1256 Long-chain acyl-CoA synthetases (AMP-forming)	Probable acyl-activating enzyme 16, chloroplastic OS=Arabidopsis thaliana GN=AAE16 PE=2 SV=1	GO:0008152//metabolic process;GO:0004467//long-chain fatty acid-CoA ligase activity;GO:0102391//decanoate--CoA ligase activity;GO:0003824//catalytic activity;GO:0016874//ligase activity
Unigene29691_All	2258	ko00280//Valine, leucine and isoleucine degradation;ko01110//Biosynthesis of secondary metabolites;ko01212//Fatty acid metabolism;ko00071//Fatty acid degradation;ko01100//Metabolic pathways	Metabolism	Lipid metabolism;Global and overview maps;Amino acid metabolism	-1.89722	1.29551e-41	1.98284e-42	K00253//isovaleryl-CoA dehydrogenase [EC:1.3.8.4]+ko00280//Valine, leucine and isoleucine degradation+ko01100//Metabolic pathways;K00253//isovaleryl-CoA dehydrogenase [EC:1.3.8.4]+ko00280//Valine, leucine and isoleucine degradation+ko01100//Metabolic pathways;K09478//short/branched chain acyl-CoA dehydrogenase [EC:1.3.99.12]+ko00280//Valine, leucine and isoleucine degradation+ko01100//Metabolic p…	Acetyl-CoA dehydrogenase C-terminal like		uncharacterized protein LOC109794584, partial [Cajanus cajan]	[I] KOG0139 Short-chain acyl-CoA dehydrogenase	Isovaleryl-CoA dehydrogenase, mitochondrial OS=Oryza sativa subsp. japonica GN=Os05g0125500 PE=2 SV=2	GO:0016627//oxidoreductase activity, acting on the CH-CH group of donors;GO:0050660//flavin adenine dinucleotide binding
Unigene12821_All	2871	ko00071//Fatty acid degradation	Metabolism	Lipid metabolism	-2.03573	7.58022e-134	5.03258e-135	K13238//Delta3-Delta2-enoyl-CoA isomerase [EC:5.3.3.8]+ko00071//Fatty acid degradation;K13238//Delta3-Delta2-enoyl-CoA isomerase [EC:5.3.3.8]+ko00071//Fatty acid degradation;K13238//Delta3-Delta2-enoyl-CoA isomerase [EC:5.3.3.8]+ko00071//Fatty acid degradation	Enoyl-CoA hydratase/isomerase		EsV-1-7 [Ectocarpus siliculosus]	[I] KOG1683 Hydroxyacyl-CoA dehydrogenase/enoyl-CoA hydratase	Anther-specific proline-rich protein APG (Fragment) OS=Brassica napus GN=APG PE=2 SV=1
CL1121.Contig10_All	3644	ko01100//Metabolic pathways;ko00061//Fatty acid biosynthesis;ko00071//Fatty acid degradation;ko04146//Peroxisome;ko01212//Fatty acid metabolism	Cellular Processes;Metabolism	Transport and catabolism;Lipid metabolism;Global and overview maps	-2.16005	9.32412e-297	3.2499e-298	K01897//long-chain acyl-CoA synthetase [EC:6.2.1.3]+ko04146//Peroxisome+ko01100//Metabolic pathways+ko00061//Fatty acid biosynthesis+ko01212//Fatty acid metabolism+ko00071//Fatty acid degradation;K01897//long-chain acyl-CoA synthetase [EC:6.2.1.3]+ko04146//Peroxisome+ko01100//Metabolic pathways+ko00061//Fatty acid biosynthesis+ko01212//Fatty acid metabolism+ko00071//Fatty acid degradation;K01897/…	AMP-binding enzyme		long chain acyl-coA synthetase [Ectocarpus siliculosus]	[I] KOG1180 Acyl-CoA synthetase	Long chain acyl-CoA synthetase 8 OS=Arabidopsis thaliana GN=LACS8 PE=1 SV=1	GO:0004467//long-chain fatty acid-CoA ligase activity;GO:0102391//decanoate--CoA ligase activity
Unigene21825_All	2973	ko04146//Peroxisome;ko00592//alpha-Linolenic acid metabolism;ko01100//Metabolic pathways;ko01040//Biosynthesis of unsaturated fatty acids;ko00280//Valine, leucine and isoleucine degradation;ko01212//Fatty acid metabolism;ko00071//Fatty acid degradation;ko01110//Biosynthesis of secondary metabolites	Cellular Processes;Metabolism	Global and overview maps;Transport and catabolism;Amino acid metabolism;Lipid metabolism	-2.17191	1.44198e-29	2.81577e-30	K07513//acetyl-CoA acyltransferase 1 [EC:2.3.1.16]+ko04146//Peroxisome+ko00280//Valine, leucine and isoleucine degradation+ko00592//alpha-Linolenic acid metabolism+ko01100//Metabolic pathways+ko01110//Biosynthesis of secondary metabolites+ko01212//Fatty acid metabolism+ko01040//Biosynthesis of unsaturated fatty acids+ko00071//Fatty acid degradation;K07513//acetyl-CoA acyltransferase 1 [EC:2.3.1.1…	Thiolase, N-terminal domain		Acetyl-CoA acetyltransferase [Symbiodinium microadriaticum]	[I] KOG1391 Acetyl-CoA acetyltransferase	3-ketoacyl-CoA thiolase 1, peroxisomal OS=Arabidopsis thaliana GN=KAT1 PE=2 SV=2	GO:0008152//metabolic process;GO:0016747//transferase activity, transferring acyl groups other than amino-acyl groups
Unigene45428_All	1621	ko00330//Arginine and proline metabolism;ko00620//Pyruvate metabolism;ko00053//Ascorbate and aldarate metabolism;ko00260//Glycine, serine and threonine metabolism;ko00410//beta-Alanine metabolism;ko01110//Biosynthesis of secondary metabolites;ko00340//Histidine metabolism;ko00380//Tryptophan metabolism;ko00280//Valine, leucine and isoleucine degradation;ko00310//Lysine degradation;ko00561//Glycer…	Metabolism	Global and overview maps;Lipid metabolism;Carbohydrate metabolism;Metabolism of other amino acids;Amino acid metabolism	-2.1823	3.34203e-24	7.44621e-25	K14085//aldehyde dehydrogenase family 7 member A1 [EC:1.2.1.31 1.2.1.8 1.2.1.3]+ko00410//beta-Alanine metabolism+ko00310//Lysine degradation+ko00010//Glycolysis / Gluconeogenesis+ko00380//Tryptophan metabolism+ko00330//Arginine and proline metabolism+ko00280//Valine, leucine and isoleucine degradation+ko01100//Metabolic pathways+ko00053//Ascorbate and aldarate metabolism+ko00340//Histidine metabo…	Aldehyde dehydrogenase family		aldehyde dehydrogenase (NAD+) [Galdieria sulphuraria] >EME27689.1 aldehyde dehydrogenase (NAD+) [Galdieria sulphuraria]	[C] KOG2453 Aldehyde dehydrogenase	Aldehyde dehydrogenase family 7 member A1 OS=Malus domestica PE=1 SV=3	GO:0005829//cytosol;GO:0009651//response to salt stress;GO:0009269//response to desiccation;GO:0009737//response to abscisic acid;GO:0004029//aldehyde dehydrogenase (NAD) activity
Unigene57068_All	755	ko01100//Metabolic pathways;ko00630//Glyoxylate and dicarboxylate metabolism;ko01200//Carbon metabolism;ko00072//Synthesis and degradation of ketone bodies;ko00640//Propanoate metabolism;ko00650//Butanoate metabolism;ko00280//Valine, leucine and isoleucine degradation;ko01110//Biosynthesis of secondary metabolites;ko00071//Fatty acid degradation;ko00380//Tryptophan metabolism;ko00310//Lysine degr…	Metabolism	Metabolism of terpenoids and polyketides;Amino acid metabolism;Carbohydrate metabolism;Global and overview maps;Lipid metabolism	-2.35633	1.93329e-06	1.03514e-06	K00626//acetyl-CoA C-acetyltransferase [EC:2.3.1.9]+ko00310//Lysine degradation+ko00380//Tryptophan metabolism+ko00900//Terpenoid backbone biosynthesis+ko00280//Valine, leucine and isoleucine degradation+ko00640//Propanoate metabolism+ko01100//Metabolic pathways+ko00650//Butanoate metabolism+ko01110//Biosynthesis of secondary metabolites+ko01212//Fatty acid metabolism+ko00071//Fatty acid degradat…	Thiolase, N-terminal domain		Acetyl-CoA acetyltransferase [Symbiodinium microadriaticum]	[I] KOG1390 Acetyl-CoA acetyltransferase	Acetyl-CoA acetyltransferase, cytosolic 1 OS=Arabidopsis thaliana GN=AAT1 PE=2 SV=1	GO:0008152//metabolic process;GO:0016747//transferase activity, transferring acyl groups other than amino-acyl groups
Unigene32690_All	1492	ko00071//Fatty acid degradation	Metabolism	Lipid metabolism	-2.4273	4.76283e-102	3.8403e-103	K13238//Delta3-Delta2-enoyl-CoA isomerase [EC:5.3.3.8]+ko00071//Fatty acid degradation;K13238//Delta3-Delta2-enoyl-CoA isomerase [EC:5.3.3.8]+ko00071//Fatty acid degradation;K13238//Delta3-Delta2-enoyl-CoA isomerase [EC:5.3.3.8]+ko00071//Fatty acid degradation	Enoyl-CoA hydratase/isomerase		hypothetical protein PHYSODRAFT_552881 [Phytophthora sojae] >EGZ29709.1 hypothetical protein PHYSODRAFT_552881 [Phytophthora sojae]	[I] KOG1683 Hydroxyacyl-CoA dehydrogenase/enoyl-CoA hydratase	Formin-like protein 3 OS=Oryza sativa subsp. japonica GN=FH3 PE=2 SV=2	GO:0008152//metabolic process;GO:0003824//catalytic activity
Unigene20219_All	659	ko00620//Pyruvate metabolism;ko00410//beta-Alanine metabolism;ko00280//Valine, leucine and isoleucine degradation;ko00310//Lysine degradation;ko00071//Fatty acid degradation;ko01110//Biosynthesis of secondary metabolites;ko00053//Ascorbate and aldarate metabolism;ko01100//Metabolic pathways;ko00561//Glycerolipid metabolism;ko00010//Glycolysis / Gluconeogenesis;ko00380//Tryptophan metabolism;ko003…	Metabolism	Metabolism of other amino acids;Carbohydrate metabolism;Metabolism of terpenoids and polyketides;Amino acid metabolism;Lipid metabolism;Global and overview maps	-2.61937	1.20291e-05	7.0197e-06	K00128//aldehyde dehydrogenase (NAD+) [EC:1.2.1.3]+ko00410//beta-Alanine metabolism+ko00310//Lysine degradation+ko00010//Glycolysis / Gluconeogenesis+ko00903//Limonene and pinene degradation+ko00380//Tryptophan metabolism+ko00330//Arginine and proline metabolism+ko00280//Valine, leucine and isoleucine degradation+ko01100//Metabolic pathways+ko00053//Ascorbate and aldarate metabolism+ko00340//Hist…	Aldehyde dehydrogenase family		PREDICTED: aldehyde dehydrogenase family 2 member B7, mitochondrial-like [Gossypium hirsutum]	[C] KOG2450 Aldehyde dehydrogenase	Aldehyde dehydrogenase family 2 member B7, mitochondrial OS=Arabidopsis thaliana GN=ALDH2B7 PE=1 SV=2	GO:0016491//oxidoreductase activity
Unigene707_All	1182	ko00380//Tryptophan metabolism;ko01212//Fatty acid metabolism;ko00592//alpha-Linolenic acid metabolism;ko01100//Metabolic pathways;ko00071//Fatty acid degradation;ko00310//Lysine degradation;ko04146//Peroxisome;ko01040//Biosynthesis of unsaturated fatty acids;ko01110//Biosynthesis of secondary metabolites	Cellular Processes;Metabolism	Lipid metabolism;Global and overview maps;Amino acid metabolism;Transport and catabolism	-2.61937	1.72572e-20	4.30975e-21	K00252//glutaryl-CoA dehydrogenase [EC:1.3.8.6]+ko00310//Lysine degradation+ko00380//Tryptophan metabolism+ko01100//Metabolic pathways+ko00071//Fatty acid degradation;K00232//acyl-CoA oxidase [EC:1.3.3.6]+ko04146//Peroxisome+ko00592//alpha-Linolenic acid metabolism+ko01100//Metabolic pathways+ko01110//Biosynthesis of secondary metabolites+ko01212//Fatty acid metabolism+ko01040//Biosynthesis of un…	Acyl-CoA dehydrogenase, N-terminal domain		glutaryl-CoA dehydrogenase [Achlya hypogyna]	[E] KOG0138 Glutaryl-CoA dehydrogenase	Acyl-coenzyme A oxidase 4, peroxisomal OS=Arabidopsis thaliana GN=ACX4 PE=1 SV=1	GO:0050660//flavin adenine dinucleotide binding;GO:0003995//acyl-CoA dehydrogenase activity
CL1121.Contig8_All	2569	ko04146//Peroxisome;ko00061//Fatty acid biosynthesis;ko00071//Fatty acid degradation;ko01212//Fatty acid metabolism;ko01100//Metabolic pathways	Cellular Processes;Metabolism	Transport and catabolism;Global and overview maps;Lipid metabolism	-2.73336	8.44789e-284	3.03624e-285	K01897//long-chain acyl-CoA synthetase [EC:6.2.1.3]+ko04146//Peroxisome+ko01100//Metabolic pathways+ko00061//Fatty acid biosynthesis+ko01212//Fatty acid metabolism+ko00071//Fatty acid degradation;K01897//long-chain acyl-CoA synthetase [EC:6.2.1.3]+ko04146//Peroxisome+ko01100//Metabolic pathways+ko00061//Fatty acid biosynthesis+ko01212//Fatty acid metabolism+ko00071//Fatty acid degradation;K01897/…	AMP-binding enzyme		long chain acyl-coA synthetase [Ectocarpus siliculosus]	[I] KOG1256 Long-chain acyl-CoA synthetases (AMP-forming)	Long chain acyl-CoA synthetase 7, peroxisomal OS=Arabidopsis thaliana GN=LACS7 PE=1 SV=2	GO:0004467//long-chain fatty acid-CoA ligase activity;GO:0102391//decanoate--CoA ligase activity
Unigene37016_All	2734	ko01100//Metabolic pathways;ko00071//Fatty acid degradation;ko01110//Biosynthesis of secondary metabolites;ko00280//Valine, leucine and isoleucine degradation;ko01212//Fatty acid metabolism	Metabolism	Amino acid metabolism;Lipid metabolism;Global and overview maps	-2.75758	1.4558e-188	7.30233e-190	K09478//short/branched chain acyl-CoA dehydrogenase [EC:1.3.99.12]+ko00280//Valine, leucine and isoleucine degradation+ko01100//Metabolic pathways+ko01110//Biosynthesis of secondary metabolites+ko01212//Fatty acid metabolism+ko00071//Fatty acid degradation;K00253//isovaleryl-CoA dehydrogenase [EC:1.3.8.4]+ko00280//Valine, leucine and isoleucine degradation+ko01100//Metabolic pathways;K00253//isov…	Acetyl-CoA dehydrogenase C-terminal like		uncharacterized protein LOC109794584, partial [Cajanus cajan]	[I] KOG0139 Short-chain acyl-CoA dehydrogenase	Isovaleryl-CoA dehydrogenase, mitochondrial OS=Oryza sativa subsp. japonica GN=Os05g0125500 PE=2 SV=2	GO:0016627//oxidoreductase activity, acting on the CH-CH group of donors;GO:0050660//flavin adenine dinucleotide binding
CL3047.Contig1_All	1869	ko00592//alpha-Linolenic acid metabolism;ko00071//Fatty acid degradation;ko01040//Biosynthesis of unsaturated fatty acids;ko00280//Valine, leucine and isoleucine degradation;ko01212//Fatty acid metabolism;ko04146//Peroxisome;ko01110//Biosynthesis of secondary metabolites;ko01100//Metabolic pathways	Cellular Processes;Metabolism	Lipid metabolism;Global and overview maps;Transport and catabolism;Amino acid metabolism	-2.78505	1.1765e-168	6.48345e-170	K07513//acetyl-CoA acyltransferase 1 [EC:2.3.1.16]+ko04146//Peroxisome+ko00280//Valine, leucine and isoleucine degradation+ko00592//alpha-Linolenic acid metabolism+ko01100//Metabolic pathways+ko01110//Biosynthesis of secondary metabolites+ko01212//Fatty acid metabolism+ko01040//Biosynthesis of unsaturated fatty acids+ko00071//Fatty acid degradation;K07513//acetyl-CoA acyltransferase 1 [EC:2.3.1.1…	Thiolase, N-terminal domain		Acetyl-CoA acetyltransferase subunit, putative mitochondrial presursor Acetyl-CoA acetyltransferase [Ectocarpus siliculosus]	[I] KOG1392 Acetyl-CoA acetyltransferase	3-ketoacyl-CoA thiolase 2, peroxisomal OS=Arabidopsis thaliana GN=PED1 PE=1 SV=2	GO:0008152//metabolic process;GO:0016747//transferase activity, transferring acyl groups other than amino-acyl groups
CL1121.Contig9_All	4110	ko01212//Fatty acid metabolism;ko00061//Fatty acid biosynthesis;ko00071//Fatty acid degradation;ko04146//Peroxisome;ko01100//Metabolic pathways	Metabolism;Cellular Processes	Lipid metabolism;Transport and catabolism;Global and overview maps	-2.79132	7.87393e-259	3.08017e-260	K01897//long-chain acyl-CoA synthetase [EC:6.2.1.3]+ko04146//Peroxisome+ko01100//Metabolic pathways+ko00061//Fatty acid biosynthesis+ko01212//Fatty acid metabolism+ko00071//Fatty acid degradation;K01897//long-chain acyl-CoA synthetase [EC:6.2.1.3]+ko04146//Peroxisome+ko01100//Metabolic pathways+ko00061//Fatty acid biosynthesis+ko01212//Fatty acid metabolism+ko00071//Fatty acid degradation;K01897/…	AMP-binding enzyme		long chain acyl-coA synthetase [Ectocarpus siliculosus]	[I] KOG1180 Acyl-CoA synthetase	Long chain acyl-CoA synthetase 8 OS=Arabidopsis thaliana GN=LACS8 PE=1 SV=1	GO:0004467//long-chain fatty acid-CoA ligase activity;GO:0102391//decanoate--CoA ligase activity
CL1121.Contig3_All	1894	ko00061//Fatty acid biosynthesis;ko01212//Fatty acid metabolism;ko01100//Metabolic pathways;ko04146//Peroxisome;ko00071//Fatty acid degradation	Metabolism;Cellular Processes	Lipid metabolism;Global and overview maps;Transport and catabolism	-2.82276	0	0	K01897//long-chain acyl-CoA synthetase [EC:6.2.1.3]+ko04146//Peroxisome+ko01100//Metabolic pathways+ko00061//Fatty acid biosynthesis+ko01212//Fatty acid metabolism+ko00071//Fatty acid degradation;K01897//long-chain acyl-CoA synthetase [EC:6.2.1.3]+ko04146//Peroxisome+ko01100//Metabolic pathways+ko00061//Fatty acid biosynthesis+ko01212//Fatty acid metabolism+ko00071//Fatty acid degradation;K01897/…	AMP-binding enzyme	XM_009832301.1 Aphanomyces astaci hypothetical protein mRNA	long chain acyl-coA synthetase [Ectocarpus siliculosus]	[I] KOG1256 Long-chain acyl-CoA synthetases (AMP-forming)	Long chain acyl-CoA synthetase 7, peroxisomal OS=Arabidopsis thaliana GN=LACS7 PE=1 SV=2	GO:0004467//long-chain fatty acid-CoA ligase activity;GO:0102391//decanoate--CoA ligase activity
CL10685.Contig1_All	2372	ko00071//Fatty acid degradation;ko00561//Glycerolipid metabolism;ko01100//Metabolic pathways;ko00053//Ascorbate and aldarate metabolism;ko00380//Tryptophan metabolism;ko00010//Glycolysis / Gluconeogenesis;ko00260//Glycine, serine and threonine metabolism;ko00410//beta-Alanine metabolism;ko00330//Arginine and proline metabolism;ko00620//Pyruvate metabolism;ko00250//Alanine, aspartate and glutamate…	Metabolism	Lipid metabolism;Global and overview maps;Metabolism of other amino acids;Carbohydrate metabolism;Amino acid metabolism	-2.82739	2.41929e-44	3.53109e-45	K14085//aldehyde dehydrogenase family 7 member A1 [EC:1.2.1.31 1.2.1.8 1.2.1.3]+ko00410//beta-Alanine metabolism+ko00310//Lysine degradation+ko00010//Glycolysis / Gluconeogenesis+ko00380//Tryptophan metabolism+ko00330//Arginine and proline metabolism+ko00280//Valine, leucine and isoleucine degradation+ko01100//Metabolic pathways+ko00053//Ascorbate and aldarate metabolism+ko00340//Histidine metabo…	Aldehyde dehydrogenase family		predicted protein [Micromonas commoda] >ACO61894.1 predicted protein [Micromonas commoda]	[R] KOG1075 FOG: Reverse transcriptase	Succinate-semialdehyde dehydrogenase, mitochondrial OS=Arabidopsis thaliana GN=ALDH5F1 PE=1 SV=2	GO:0004657//proline dehydrogenase activity;GO:0010133//proline catabolic process to glutamate;GO:0003700//DNA binding transcription factor activity;GO:0003842//1-pyrroline-5-carboxylate dehydrogenase activity;GO:0016491//oxidoreductase activity
CL7789.Contig2_All	3462	ko00280//Valine, leucine and isoleucine degradation;ko01212//Fatty acid metabolism;ko01110//Biosynthesis of secondary metabolites;ko01100//Metabolic pathways;ko01040//Biosynthesis of unsaturated fatty acids;ko00071//Fatty acid degradation;ko04146//Peroxisome;ko00592//alpha-Linolenic acid metabolism	Cellular Processes;Metabolism	Lipid metabolism;Global and overview maps;Amino acid metabolism;Transport and catabolism	-2.87188	0	0	K00232//acyl-CoA oxidase [EC:1.3.3.6]+ko04146//Peroxisome+ko00592//alpha-Linolenic acid metabolism+ko01100//Metabolic pathways+ko01110//Biosynthesis of secondary metabolites+ko01212//Fatty acid metabolism+ko01040//Biosynthesis of unsaturated fatty acids+ko00071//Fatty acid degradation;K00253//isovaleryl-CoA dehydrogenase [EC:1.3.8.4]+ko00280//Valine, leucine and isoleucine degradation+ko01100//Me…	Domain of unknown function (DUF1974)	XM_009519274.1 Phytophthora sojae hypothetical protein partial mRNA	Acyl-CoA dehydrogenase [Ectocarpus siliculosus]	[E] KOG0138 Glutaryl-CoA dehydrogenase	Formin-like protein 3 OS=Oryza sativa subsp. japonica GN=FH3 PE=2 SV=2	GO:0033539//fatty acid beta-oxidation using acyl-CoA dehydrogenase;GO:0050660//flavin adenine dinucleotide binding;GO:0003995//acyl-CoA dehydrogenase activity
Unigene29274_All	1478	ko00061//Fatty acid biosynthesis;ko00071//Fatty acid degradation;ko01212//Fatty acid metabolism;ko04146//Peroxisome;ko01100//Metabolic pathways	Cellular Processes;Metabolism	Transport and catabolism;Global and overview maps;Lipid metabolism	-3.01752	8.65282e-218	3.88607e-219	K01897//long-chain acyl-CoA synthetase [EC:6.2.1.3]+ko04146//Peroxisome+ko01100//Metabolic pathways+ko00061//Fatty acid biosynthesis+ko01212//Fatty acid metabolism+ko00071//Fatty acid degradation;K01897//long-chain acyl-CoA synthetase [EC:6.2.1.3]+ko04146//Peroxisome+ko01100//Metabolic pathways+ko00061//Fatty acid biosynthesis+ko01212//Fatty acid metabolism+ko00071//Fatty acid degradation;K01897/…	AMP-binding enzyme		long chain acyl-coA synthetase [Ectocarpus siliculosus]	[I] KOG1256 Long-chain acyl-CoA synthetases (AMP-forming)	Long chain acyl-CoA synthetase 8 OS=Arabidopsis thaliana GN=LACS8 PE=1 SV=1	GO:0008152//metabolic process;GO:0004467//long-chain fatty acid-CoA ligase activity;GO:0102391//decanoate--CoA ligase activity;GO:0003824//catalytic activity
CL1121.Contig15_All	2598	ko01100//Metabolic pathways;ko00061//Fatty acid biosynthesis;ko01212//Fatty acid metabolism;ko00071//Fatty acid degradation;ko04146//Peroxisome	Metabolism;Cellular Processes	Transport and catabolism;Lipid metabolism;Global and overview maps	-3.0205	0	0	K01897//long-chain acyl-CoA synthetase [EC:6.2.1.3]+ko04146//Peroxisome+ko01100//Metabolic pathways+ko00061//Fatty acid biosynthesis+ko01212//Fatty acid metabolism+ko00071//Fatty acid degradation;K01897//long-chain acyl-CoA synthetase [EC:6.2.1.3]+ko04146//Peroxisome+ko01100//Metabolic pathways+ko00061//Fatty acid biosynthesis+ko01212//Fatty acid metabolism+ko00071//Fatty acid degradation;K01897/…	AMP-binding enzyme		long chain acyl-coA synthetase [Ectocarpus siliculosus]	[I] KOG1256 Long-chain acyl-CoA synthetases (AMP-forming)	Long chain acyl-CoA synthetase 7, peroxisomal OS=Arabidopsis thaliana GN=LACS7 PE=1 SV=2	GO:0004467//long-chain fatty acid-CoA ligase activity;GO:0102391//decanoate--CoA ligase activity
Unigene61472_All	553	ko01212//Fatty acid metabolism;ko01110//Biosynthesis of secondary metabolites;ko00380//Tryptophan metabolism;ko01100//Metabolic pathways;ko00650//Butanoate metabolism;ko00280//Valine, leucine and isoleucine degradation;ko00360//Phenylalanine metabolism;ko00410//beta-Alanine metabolism;ko00310//Lysine degradation;ko00640//Propanoate metabolism;ko00071//Fatty acid degradation;ko00903//Limonene and …	Metabolism	Metabolism of terpenoids and polyketides;Amino acid metabolism;Metabolism of other amino acids;Carbohydrate metabolism;Lipid metabolism;Global and overview maps	-3.0344	0.000547538	0.000404053	K01692//enoyl-CoA hydratase [EC:4.2.1.17]+ko00410//beta-Alanine metabolism+ko00310//Lysine degradation+ko00903//Limonene and pinene degradation+ko00380//Tryptophan metabolism+ko00280//Valine, leucine and isoleucine degradation+ko00640//Propanoate metabolism+ko01100//Metabolic pathways+ko00650//Butanoate metabolism+ko01110//Biosynthesis of secondary metabolites+ko01212//Fatty acid metabolism+ko000…	Enoyl-CoA hydratase/isomerase		PREDICTED: probable enoyl-CoA hydratase 1, peroxisomal [Gossypium hirsutum]	[I] KOG1679 Enoyl-CoA hydratase	Delta(3,5)-Delta(2,4)-dienoyl-CoA isomerase, peroxisomal OS=Arabidopsis thaliana GN=DCI1 PE=2 SV=1	GO:0008152//metabolic process;GO:0003824//catalytic activity;GO:0004300//enoyl-CoA hydratase activity
Unigene21984_All	1458	ko01110//Biosynthesis of secondary metabolites;ko00071//Fatty acid degradation;ko01040//Biosynthesis of unsaturated fatty acids;ko00592//alpha-Linolenic acid metabolism;ko01212//Fatty acid metabolism;ko00280//Valine, leucine and isoleucine degradation;ko01100//Metabolic pathways;ko04146//Peroxisome	Metabolism;Cellular Processes	Amino acid metabolism;Global and overview maps;Transport and catabolism;Lipid metabolism	-3.13415	1.90172e-70	1.99579e-71	K07513//acetyl-CoA acyltransferase 1 [EC:2.3.1.16]+ko04146//Peroxisome+ko00280//Valine, leucine and isoleucine degradation+ko00592//alpha-Linolenic acid metabolism+ko01100//Metabolic pathways+ko01110//Biosynthesis of secondary metabolites+ko01212//Fatty acid metabolism+ko01040//Biosynthesis of unsaturated fatty acids+ko00071//Fatty acid degradation;K07513//acetyl-CoA acyltransferase 1 [EC:2.3.1.1…	Thiolase, N-terminal domain		Acetyl-CoA acetyltransferase subunit, putative mitochondrial presursor Acetyl-CoA acetyltransferase [Ectocarpus siliculosus]	[I] KOG1392 Acetyl-CoA acetyltransferase	3-ketoacyl-CoA thiolase 2, peroxisomal OS=Arabidopsis thaliana GN=PED1 PE=1 SV=2	GO:0008152//metabolic process;GO:0016747//transferase activity, transferring acyl groups other than amino-acyl groups
CL7789.Contig1_All	3254	ko01040//Biosynthesis of unsaturated fatty acids;ko01212//Fatty acid metabolism;ko00071//Fatty acid degradation;ko00280//Valine, leucine and isoleucine degradation;ko01110//Biosynthesis of secondary metabolites;ko00592//alpha-Linolenic acid metabolism;ko01100//Metabolic pathways;ko04146//Peroxisome	Metabolism;Cellular Processes	Lipid metabolism;Global and overview maps;Transport and catabolism;Amino acid metabolism	-3.15126	0	0	K00253//isovaleryl-CoA dehydrogenase [EC:1.3.8.4]+ko00280//Valine, leucine and isoleucine degradation+ko01100//Metabolic pathways;K00232//acyl-CoA oxidase [EC:1.3.3.6]+ko04146//Peroxisome+ko00592//alpha-Linolenic acid metabolism+ko01100//Metabolic pathways+ko01110//Biosynthesis of secondary metabolites+ko01212//Fatty acid metabolism+ko01040//Biosynthesis of unsaturated fatty acids+ko00071//Fatty …	Domain of unknown function (DUF1974)	XM_009519274.1 Phytophthora sojae hypothetical protein partial mRNA	acyl- dehydrogenase [Nannochloropsis gaditana] >EWM28826.1 acyl- dehydrogenase [Nannochloropsis gaditana]	[E] KOG0138 Glutaryl-CoA dehydrogenase	Formin-like protein 3 OS=Oryza sativa subsp. japonica GN=FH3 PE=2 SV=2
Unigene61169_All	975	ko01212//Fatty acid metabolism;ko00592//alpha-Linolenic acid metabolism;ko04146//Peroxisome;ko00071//Fatty acid degradation;ko00280//Valine, leucine and isoleucine degradation;ko01100//Metabolic pathways;ko01040//Biosynthesis of unsaturated fatty acids;ko01110//Biosynthesis of secondary metabolites	Metabolism;Cellular Processes	Global and overview maps;Transport and catabolism;Amino acid metabolism;Lipid metabolism	-3.20433	4.41732e-06	2.4557e-06	K07513//acetyl-CoA acyltransferase 1 [EC:2.3.1.16]+ko04146//Peroxisome+ko00280//Valine, leucine and isoleucine degradation+ko00592//alpha-Linolenic acid metabolism+ko01100//Metabolic pathways+ko01110//Biosynthesis of secondary metabolites+ko01212//Fatty acid metabolism+ko01040//Biosynthesis of unsaturated fatty acids+ko00071//Fatty acid degradation;K07513//acetyl-CoA acyltransferase 1 [EC:2.3.1.1…	Thiolase, C-terminal domain		3-ketoacyl-CoA thiolase, mitochondrial [Achlya hypogyna]	[I] KOG1391 Acetyl-CoA acetyltransferase	3-ketoacyl-CoA thiolase 2, peroxisomal OS=Arabidopsis thaliana GN=PED1 PE=1 SV=2	GO:0008152//metabolic process;GO:0016747//transferase activity, transferring acyl groups other than amino-acyl groups
Unigene37017_All	2879	ko01110//Biosynthesis of secondary metabolites;ko00071//Fatty acid degradation;ko00280//Valine, leucine and isoleucine degradation;ko01100//Metabolic pathways;ko01212//Fatty acid metabolism	Metabolism	Global and overview maps;Lipid metabolism;Amino acid metabolism	-3.22318	2.81871e-81	2.66164e-82	K00253//isovaleryl-CoA dehydrogenase [EC:1.3.8.4]+ko00280//Valine, leucine and isoleucine degradation+ko01100//Metabolic pathways;K00253//isovaleryl-CoA dehydrogenase [EC:1.3.8.4]+ko00280//Valine, leucine and isoleucine degradation+ko01100//Metabolic pathways;K09478//short/branched chain acyl-CoA dehydrogenase [EC:1.3.99.12]+ko00280//Valine, leucine and isoleucine degradation+ko01100//Metabolic p…	Acetyl-CoA dehydrogenase C-terminal like		uncharacterized protein LOC109794584, partial [Cajanus cajan]	[I] KOG0139 Short-chain acyl-CoA dehydrogenase	Serine/arginine-rich splicing factor SR45 OS=Arabidopsis thaliana GN=SR45 PE=1 SV=1	GO:0016627//oxidoreductase activity, acting on the CH-CH group of donors;GO:0050660//flavin adenine dinucleotide binding
CL1121.Contig6_All	2878	ko00071//Fatty acid degradation;ko01100//Metabolic pathways;ko04146//Peroxisome;ko00061//Fatty acid biosynthesis;ko01212//Fatty acid metabolism	Metabolism;Cellular Processes	Transport and catabolism;Global and overview maps;Lipid metabolism	-3.31266	0	0	K01897//long-chain acyl-CoA synthetase [EC:6.2.1.3]+ko04146//Peroxisome+ko01100//Metabolic pathways+ko00061//Fatty acid biosynthesis+ko01212//Fatty acid metabolism+ko00071//Fatty acid degradation;K01897//long-chain acyl-CoA synthetase [EC:6.2.1.3]+ko04146//Peroxisome+ko01100//Metabolic pathways+ko00061//Fatty acid biosynthesis+ko01212//Fatty acid metabolism+ko00071//Fatty acid degradation;K01897/…	AMP-binding enzyme	XM_009832301.1 Aphanomyces astaci hypothetical protein mRNA	long chain acyl-coA synthetase [Ectocarpus siliculosus]	[I] KOG1256 Long-chain acyl-CoA synthetases (AMP-forming)	Long chain acyl-CoA synthetase 7, peroxisomal OS=Arabidopsis thaliana GN=LACS7 PE=1 SV=2	GO:0008152//metabolic process;GO:0004467//long-chain fatty acid-CoA ligase activity;GO:0102391//decanoate--CoA ligase activity;GO:0003824//catalytic activity
Unigene36214_All	587	ko01100//Metabolic pathways;ko00071//Fatty acid degradation;ko01110//Biosynthesis of secondary metabolites;ko01212//Fatty acid metabolism;ko00280//Valine, leucine and isoleucine degradation	Metabolism	Amino acid metabolism;Lipid metabolism;Global and overview maps	-3.42672	3.10251e-05	1.90454e-05	K09478//short/branched chain acyl-CoA dehydrogenase [EC:1.3.99.12]+ko00280//Valine, leucine and isoleucine degradation+ko01100//Metabolic pathways+ko01110//Biosynthesis of secondary metabolites+ko01212//Fatty acid metabolism+ko00071//Fatty acid degradation;K00253//isovaleryl-CoA dehydrogenase [EC:1.3.8.4]+ko00280//Valine, leucine and isoleucine degradation+ko01100//Metabolic pathways;K00253//isov…	Acyl-CoA dehydrogenase, C-terminal domain		uncharacterized protein LOC109794584, partial [Cajanus cajan]	[I] KOG0139 Short-chain acyl-CoA dehydrogenase	Isovaleryl-CoA dehydrogenase, mitochondrial OS=Oryza sativa subsp. japonica GN=Os05g0125500 PE=2 SV=2	GO:0016627//oxidoreductase activity, acting on the CH-CH group of donors;GO:0050660//flavin adenine dinucleotide binding
CL10685.Contig2_All	2004	ko00380//Tryptophan metabolism;ko00250//Alanine, aspartate and glutamate metabolism;ko00260//Glycine, serine and threonine metabolism;ko00561//Glycerolipid metabolism;ko01110//Biosynthesis of secondary metabolites;ko00053//Ascorbate and aldarate metabolism;ko00650//Butanoate metabolism;ko00330//Arginine and proline metabolism;ko00280//Valine, leucine and isoleucine degradation;ko00010//Glycolysis…	Metabolism	Metabolism of other amino acids;Global and overview maps;Carbohydrate metabolism;Lipid metabolism;Amino acid metabolism	-3.50777	3.08077e-18	8.33384e-19	K17761//succinate-semialdehyde dehydrogenase, mitochondrial [EC:1.2.1.24]+ko00250//Alanine, aspartate and glutamate metabolism+ko01100//Metabolic pathways+ko00650//Butanoate metabolism;K14085//aldehyde dehydrogenase family 7 member A1 [EC:1.2.1.31 1.2.1.8 1.2.1.3]+ko00410//beta-Alanine metabolism+ko00310//Lysine degradation+ko00010//Glycolysis / Gluconeogenesis+ko00380//Tryptophan metabolism+ko00…	Aldehyde dehydrogenase family		predicted protein [Micromonas commoda] >ACO61894.1 predicted protein [Micromonas commoda]	[C] KOG2450 Aldehyde dehydrogenase	Aldehyde dehydrogenase family 7 member A1 OS=Brassica napus GN=BTG-26 PE=1 SV=3	GO:0004657//proline dehydrogenase activity;GO:0010133//proline catabolic process to glutamate;GO:0003700//DNA binding transcription factor activity;GO:0003842//1-pyrroline-5-carboxylate dehydrogenase activity;GO:0016491//oxidoreductase activity
CL1121.Contig5_All	3074	ko04146//Peroxisome;ko00071//Fatty acid degradation;ko01212//Fatty acid metabolism;ko01100//Metabolic pathways;ko00061//Fatty acid biosynthesis	Metabolism;Cellular Processes	Global and overview maps;Transport and catabolism;Lipid metabolism	-3.55349	1.53853e-220	6.82304e-222	K01897//long-chain acyl-CoA synthetase [EC:6.2.1.3]+ko04146//Peroxisome+ko01100//Metabolic pathways+ko00061//Fatty acid biosynthesis+ko01212//Fatty acid metabolism+ko00071//Fatty acid degradation;K01897//long-chain acyl-CoA synthetase [EC:6.2.1.3]+ko04146//Peroxisome+ko01100//Metabolic pathways+ko00061//Fatty acid biosynthesis+ko01212//Fatty acid metabolism+ko00071//Fatty acid degradation;K01897/…	AMP-binding enzyme	XM_009832301.1 Aphanomyces astaci hypothetical protein mRNA	long chain acyl-coA synthetase [Ectocarpus siliculosus]	[I] KOG1256 Long-chain acyl-CoA synthetases (AMP-forming)	Long chain acyl-CoA synthetase 7, peroxisomal OS=Arabidopsis thaliana GN=LACS7 PE=1 SV=2	GO:0004467//long-chain fatty acid-CoA ligase activity;GO:0102391//decanoate--CoA ligase activity
CL3547.Contig1_All	2561	ko01100//Metabolic pathways;ko01110//Biosynthesis of secondary metabolites;ko00640//Propanoate metabolism;ko00071//Fatty acid degradation;ko00900//Terpenoid backbone biosynthesis;ko00310//Lysine degradation;ko00650//Butanoate metabolism;ko00380//Tryptophan metabolism;ko01200//Carbon metabolism;ko00630//Glyoxylate and dicarboxylate metabolism;ko00072//Synthesis and degradation of ketone bodies;ko0…	Metabolism	Lipid metabolism;Carbohydrate metabolism;Amino acid metabolism;Global and overview maps;Metabolism of terpenoids and polyketides	-3.66753	7.71953e-68	8.33427e-69	K00626//acetyl-CoA C-acetyltransferase [EC:2.3.1.9]+ko00310//Lysine degradation+ko00380//Tryptophan metabolism+ko00900//Terpenoid backbone biosynthesis+ko00280//Valine, leucine and isoleucine degradation+ko00640//Propanoate metabolism+ko01100//Metabolic pathways+ko00650//Butanoate metabolism+ko01110//Biosynthesis of secondary metabolites+ko01212//Fatty acid metabolism+ko00071//Fatty acid degradat…	Thiolase, N-terminal domain		Acetyl-CoA acetyltransferase [Symbiodinium microadriaticum]	[I] KOG1390 Acetyl-CoA acetyltransferase	Acetyl-CoA acetyltransferase, cytosolic 1 OS=Arabidopsis thaliana GN=AAT1 PE=2 SV=1	GO:0008152//metabolic process;GO:0016747//transferase activity, transferring acyl groups other than amino-acyl groups
Unigene39703_All	1288	ko00592//alpha-Linolenic acid metabolism;ko01212//Fatty acid metabolism;ko01110//Biosynthesis of secondary metabolites;ko01100//Metabolic pathways;ko00071//Fatty acid degradation;ko00280//Valine, leucine and isoleucine degradation	Metabolism	Lipid metabolism;Amino acid metabolism;Global and overview maps	-3.69737	7.32752e-09	3.18667e-09	K05607//methylglutaconyl-CoA hydratase [EC:4.2.1.18]+ko00280//Valine, leucine and isoleucine degradation+ko01100//Metabolic pathways;K10527//enoyl-CoA hydratase/3-hydroxyacyl-CoA dehydrogenase [EC:4.2.1.17 1.1.1.35 1.1.1.211]+ko00592//alpha-Linolenic acid metabolism+ko01100//Metabolic pathways+ko01110//Biosynthesis of secondary metabolites+ko01212//Fatty acid metabolism+ko00071//Fatty acid degrad…	Enoyl-CoA hydratase/isomerase		lipoxygenase [Dorcoceras hygrometricum]	[I] KOG1679 Enoyl-CoA hydratase	Peroxisomal fatty acid beta-oxidation multifunctional protein AIM1 OS=Arabidopsis thaliana GN=AIM1 PE=1 SV=1
Unigene27427_All	1614	ko00053//Ascorbate and aldarate metabolism;ko00380//Tryptophan metabolism;ko01110//Biosynthesis of secondary metabolites;ko00310//Lysine degradation;ko00340//Histidine metabolism;ko00010//Glycolysis / Gluconeogenesis;ko00561//Glycerolipid metabolism;ko00410//beta-Alanine metabolism;ko00620//Pyruvate metabolism;ko01100//Metabolic pathways;ko00280//Valine, leucine and isoleucine degradation;ko00071…	Metabolism	Amino acid metabolism;Lipid metabolism;Biosynthesis of other secondary metabolites;Carbohydrate metabolism;Metabolism of other amino acids;Metabolism of terpenoids and polyketides;Global and overview maps	-3.71623	3.82707e-32	7.08507e-33	K12355//coniferyl-aldehyde dehydrogenase [EC:1.2.1.68]+ko00940//Phenylpropanoid biosynthesis;K00128//aldehyde dehydrogenase (NAD+) [EC:1.2.1.3]+ko00410//beta-Alanine metabolism+ko00310//Lysine degradation+ko00010//Glycolysis / Gluconeogenesis+ko00903//Limonene and pinene degradation+ko00380//Tryptophan metabolism+ko00330//Arginine and proline metabolism+ko00280//Valine, leucine and isoleucine deg…	Aldehyde dehydrogenase family		putative mitochondrial aldehyde dehydrogenase [Emiliania huxleyi CCMP1516] >EOD26605.1 putative mitochondrial aldehyde dehydrogenase [Emiliania huxleyi CCMP1516]	[C] KOG2450 Aldehyde dehydrogenase	Aldehyde dehydrogenase family 2 member C4 OS=Arabidopsis thaliana GN=ALDH2C4 PE=1 SV=2	GO:0004029//aldehyde dehydrogenase (NAD) activity;GO:0016491//oxidoreductase activity
Unigene25411_All	581	ko01110//Biosynthesis of secondary metabolites;ko01100//Metabolic pathways;ko00280//Valine, leucine and isoleucine degradation;ko00592//alpha-Linolenic acid metabolism;ko01212//Fatty acid metabolism;ko01040//Biosynthesis of unsaturated fatty acids;ko00071//Fatty acid degradation;ko04146//Peroxisome	Metabolism;Cellular Processes	Amino acid metabolism;Global and overview maps;Lipid metabolism;Transport and catabolism	-3.73484	0.00067943	0.000508884	K10527//enoyl-CoA hydratase/3-hydroxyacyl-CoA dehydrogenase [EC:4.2.1.17 1.1.1.35 1.1.1.211]+ko00592//alpha-Linolenic acid metabolism+ko01100//Metabolic pathways+ko01110//Biosynthesis of secondary metabolites+ko01212//Fatty acid metabolism+ko00071//Fatty acid degradation;K07513//acetyl-CoA acyltransferase 1 [EC:2.3.1.16]+ko04146//Peroxisome+ko00280//Valine, leucine and isoleucine degradation+ko00…	Thiolase, C-terminal domain		Fatty acid beta-oxydation multifunctional protein [Chondrus crispus] >CDF38616.1 Fatty acid beta-oxydation multifunctional protein [Chondrus crispus]	[I] KOG1389 3-oxoacyl CoA thiolase	3-ketoacyl-CoA thiolase 5, peroxisomal OS=Arabidopsis thaliana GN=KAT5 PE=2 SV=2	GO:0006631//fatty acid metabolic process;GO:0016747//transferase activity, transferring acyl groups other than amino-acyl groups;GO:0003857//3-hydroxyacyl-CoA dehydrogenase activity
CL917.Contig1_All	1979	ko00010//Glycolysis / Gluconeogenesis;ko00350//Tyrosine metabolism;ko01100//Metabolic pathways;ko00260//Glycine, serine and threonine metabolism;ko00071//Fatty acid degradation;ko01110//Biosynthesis of secondary metabolites;ko01200//Carbon metabolism	Metabolism	Lipid metabolism;Global and overview maps;Amino acid metabolism;Carbohydrate metabolism	-3.82825	6.47201e-71	6.77002e-72	K00060//threonine 3-dehydrogenase [EC:1.1.1.103]+ko00260//Glycine, serine and threonine metabolism;K00121//S-(hydroxymethyl)glutathione dehydrogenase / alcohol dehydrogenase [EC:1.1.1.284 1.1.1.1]+ko00010//Glycolysis / Gluconeogenesis+ko00350//Tyrosine metabolism+ko01100//Metabolic pathways+ko01110//Biosynthesis of secondary metabolites+ko00071//Fatty acid degradation+ko01200//Carbon metabolism;K…	SAICAR synthetase		alcohol dehydrogenase [Chrysochromulina sp. CCMP291]	[Q] KOG0024 Sorbitol dehydrogenase	Probable cinnamyl alcohol dehydrogenase 8A OS=Oryza sativa subsp. japonica GN=CAD8A PE=2 SV=1	GO:0004022//alcohol dehydrogenase (NAD) activity;GO:0008270//zinc ion binding
CL4138.Contig1_All	6461	ko00592//alpha-Linolenic acid metabolism;ko01100//Metabolic pathways;ko01110//Biosynthesis of secondary metabolites;ko01212//Fatty acid metabolism;ko00071//Fatty acid degradation	Metabolism	Lipid metabolism;Global and overview maps	-4.07332	1.86102e-169	1.02145e-170	K10527//enoyl-CoA hydratase/3-hydroxyacyl-CoA dehydrogenase [EC:4.2.1.17 1.1.1.35 1.1.1.211]+ko00592//alpha-Linolenic acid metabolism+ko01100//Metabolic pathways+ko01110//Biosynthesis of secondary metabolites+ko01212//Fatty acid metabolism+ko00071//Fatty acid degradation;K10527//enoyl-CoA hydratase/3-hydroxyacyl-CoA dehydrogenase [EC:4.2.1.17 1.1.1.35 1.1.1.211]+ko00592//alpha-Linolenic acid meta…	3-hydroxyacyl-CoA dehydrogenase, NAD binding domain		hypothetical protein AURANDRAFT_24725 [Aureococcus anophagefferens] >EGB09695.1 hypothetical protein AURANDRAFT_24725 [Aureococcus anophagefferens]	[EI] KOG0141 Isovaleryl-CoA dehydrogenase	Glyoxysomal fatty acid beta-oxidation multifunctional protein MFP-a OS=Brassica napus PE=2 SV=2	GO:0006631//fatty acid metabolic process;GO:0050660//flavin adenine dinucleotide binding;GO:0003857//3-hydroxyacyl-CoA dehydrogenase activity;GO:0003995//acyl-CoA dehydrogenase activity
CL1121.Contig11_All	1436	ko01100//Metabolic pathways;ko00280//Valine, leucine and isoleucine degradation;ko01212//Fatty acid metabolism;ko00061//Fatty acid biosynthesis;ko00071//Fatty acid degradation;ko04146//Peroxisome	Metabolism;Cellular Processes	Amino acid metabolism;Transport and catabolism;Lipid metabolism;Global and overview maps	-4.07861	3.49978e-51	4.62667e-52	K01897//long-chain acyl-CoA synthetase [EC:6.2.1.3]+ko04146//Peroxisome+ko01100//Metabolic pathways+ko00061//Fatty acid biosynthesis+ko01212//Fatty acid metabolism+ko00071//Fatty acid degradation;K18660//malonyl-CoA/methylmalonyl-CoA synthetase [EC:6.2.1.-]+ko00280//Valine, leucine and isoleucine degradation;K01897//long-chain acyl-CoA synthetase [EC:6.2.1.3]+ko04146//Peroxisome+ko01100//Metaboli…	AMP-binding enzyme	XM_009832301.1 Aphanomyces astaci hypothetical protein mRNA	long chain acyl-coA synthetase [Ectocarpus siliculosus]	[I] KOG1256 Long-chain acyl-CoA synthetases (AMP-forming)	Long chain acyl-CoA synthetase 6, peroxisomal OS=Arabidopsis thaliana GN=LACS6 PE=1 SV=1	GO:0008152//metabolic process;GO:0003824//catalytic activity
CL6772.Contig2_All	943	ko01100//Metabolic pathways;ko00280//Valine, leucine and isoleucine degradation;ko00640//Propanoate metabolism;ko00410//beta-Alanine metabolism;ko01200//Carbon metabolism;ko00592//alpha-Linolenic acid metabolism;ko00062//Fatty acid elongation;ko01212//Fatty acid metabolism;ko01110//Biosynthesis of secondary metabolites;ko00071//Fatty acid degradation;ko00380//Tryptophan metabolism;ko00650//Butano…	Metabolism	Global and overview maps;Lipid metabolism;Metabolism of other amino acids;Carbohydrate metabolism;Amino acid metabolism	-4.12738	1.85567e-07	9.02744e-08	K07511//enoyl-CoA hydratase [EC:4.2.1.17]+ko00410//beta-Alanine metabolism+ko00310//Lysine degradation+ko00380//Tryptophan metabolism+ko00280//Valine, leucine and isoleucine degradation+ko00640//Propanoate metabolism+ko01100//Metabolic pathways+ko00650//Butanoate metabolism+ko01110//Biosynthesis of secondary metabolites+ko00062//Fatty acid elongation+ko01212//Fatty acid metabolism+ko00071//Fatty …	Enoyl-CoA hydratase/isomerase		hypothetical protein H257_04445 [Aphanomyces astaci] >ETV83835.1 hypothetical protein H257_04445 [Aphanomyces astaci]	[I] KOG1680 Enoyl-CoA hydratase	Peroxisomal fatty acid beta-oxidation multifunctional protein MFP2 OS=Arabidopsis thaliana GN=MFP2 PE=1 SV=1	GO:0008152//metabolic process;GO:0003824//catalytic activity
CL7673.Contig2_All	5334	ko00903//Limonene and pinene degradation;ko00410//beta-Alanine metabolism;ko01200//Carbon metabolism;ko00650//Butanoate metabolism;ko01212//Fatty acid metabolism;ko01100//Metabolic pathways;ko00280//Valine, leucine and isoleucine degradation;ko00062//Fatty acid elongation;ko01110//Biosynthesis of secondary metabolites;ko00360//Phenylalanine metabolism;ko00310//Lysine degradation;ko00071//Fatty ac…	Metabolism	Amino acid metabolism;Global and overview maps;Metabolism of other amino acids;Lipid metabolism;Carbohydrate metabolism;Metabolism of terpenoids and polyketides	-4.19032	4.991e-90	4.38866e-91	K05607//methylglutaconyl-CoA hydratase [EC:4.2.1.18]+ko00280//Valine, leucine and isoleucine degradation+ko01100//Metabolic pathways;K01692//enoyl-CoA hydratase [EC:4.2.1.17]+ko00410//beta-Alanine metabolism+ko00310//Lysine degradation+ko00903//Limonene and pinene degradation+ko00380//Tryptophan metabolism+ko00280//Valine, leucine and isoleucine degradation+ko00640//Propanoate metabolism+ko01100/…	Cytochrome c-type biogenesis protein CcmF C-terminal		heme lyase (mitochondrion) [Klebsormidium flaccidum] >GAQ93806.1 cytochrome c biogenesis factor N (mitochondrion) [Klebsormidium nitens]	[I] KOG1680 Enoyl-CoA hydratase	Cytochrome c biogenesis CcmF N-terminal-like mitochondrial protein 2 (Fragment) OS=Arabidopsis thaliana GN=CCMFN2 PE=1 SV=2	GO:0015232//heme transporter activity;GO:0016829//lyase activity;GO:0020037//heme binding;GO:0017004//cytochrome complex assembly;GO:0016021//integral component of membrane;GO:0005739//mitochondrion
Unigene76286_All	718	ko01110//Biosynthesis of secondary metabolites;ko00071//Fatty acid degradation;ko01100//Metabolic pathways;ko04146//Peroxisome;ko01040//Biosynthesis of unsaturated fatty acids;ko00592//alpha-Linolenic acid metabolism;ko00280//Valine, leucine and isoleucine degradation;ko01212//Fatty acid metabolism	Metabolism;Cellular Processes	Amino acid metabolism;Global and overview maps;Lipid metabolism;Transport and catabolism	-4.23769	1.24116e-25	2.66352e-26	K07513//acetyl-CoA acyltransferase 1 [EC:2.3.1.16]+ko04146//Peroxisome+ko00280//Valine, leucine and isoleucine degradation+ko00592//alpha-Linolenic acid metabolism+ko01100//Metabolic pathways+ko01110//Biosynthesis of secondary metabolites+ko01212//Fatty acid metabolism+ko01040//Biosynthesis of unsaturated fatty acids+ko00071//Fatty acid degradation;K07513//acetyl-CoA acyltransferase 1 [EC:2.3.1.1…	Thiolase, C-terminal domain		Acetyl-CoA acetyltransferase subunit, putative mitochondrial presursor Acetyl-CoA acetyltransferase [Ectocarpus siliculosus]	[I] KOG1392 Acetyl-CoA acetyltransferase	3-ketoacyl-CoA thiolase 1, peroxisomal OS=Arabidopsis thaliana GN=KAT1 PE=2 SV=2	GO:0006635//fatty acid beta-oxidation;GO:0008152//metabolic process;GO:0003988//acetyl-CoA C-acyltransferase activity;GO:0016747//transferase activity, transferring acyl groups other than amino-acyl groups;GO:0005739//mitochondrion
CL6253.Contig2_All	1395	ko00061//Fatty acid biosynthesis;ko01212//Fatty acid metabolism;ko00071//Fatty acid degradation;ko04146//Peroxisome;ko01100//Metabolic pathways	Metabolism;Cellular Processes	Transport and catabolism;Global and overview maps;Lipid metabolism	-4.39533	4.94793e-24	1.1076e-24	K01897//long-chain acyl-CoA synthetase [EC:6.2.1.3]+ko04146//Peroxisome+ko01100//Metabolic pathways+ko00061//Fatty acid biosynthesis+ko01212//Fatty acid metabolism+ko00071//Fatty acid degradation;K01897//long-chain acyl-CoA synthetase [EC:6.2.1.3]+ko04146//Peroxisome+ko01100//Metabolic pathways+ko00061//Fatty acid biosynthesis+ko01212//Fatty acid metabolism+ko00071//Fatty acid degradation;K15013/…	AMP-binding enzyme		probable long-chain fatty acid coenzyme A ligase [Cyanidioschyzon merolae strain 10D] >BAM80796.1 probable long-chain fatty acid coenzyme A ligase [Cyanidioschyzon merolae strain 10D]	[I] KOG1256 Long-chain acyl-CoA synthetases (AMP-forming)	Long chain acyl-CoA synthetase 7, peroxisomal OS=Arabidopsis thaliana GN=LACS7 PE=1 SV=2	GO:0008152//metabolic process;GO:0004467//long-chain fatty acid-CoA ligase activity;GO:0003824//catalytic activity;GO:0102391//decanoate--CoA ligase activity;GO:0016874//ligase activity
CL6253.Contig1_All	6661	ko01100//Metabolic pathways;ko00071//Fatty acid degradation;ko04146//Peroxisome;ko00061//Fatty acid biosynthesis;ko01212//Fatty acid metabolism	Cellular Processes;Metabolism	Transport and catabolism;Lipid metabolism;Global and overview maps	-4.40066	4.51759e-94	3.84518e-95	K01897//long-chain acyl-CoA synthetase [EC:6.2.1.3]+ko04146//Peroxisome+ko01100//Metabolic pathways+ko00061//Fatty acid biosynthesis+ko01212//Fatty acid metabolism+ko00071//Fatty acid degradation;K01897//long-chain acyl-CoA synthetase [EC:6.2.1.3]+ko04146//Peroxisome+ko01100//Metabolic pathways+ko00061//Fatty acid biosynthesis+ko01212//Fatty acid metabolism+ko00071//Fatty acid degradation;K01897/…	AMP-binding enzyme		long-chain acyl-CoA synthetase [Galdieria sulphuraria] >EME32573.1 long-chain acyl-CoA synthetase [Galdieria sulphuraria]	[I] KOG1256 Long-chain acyl-CoA synthetases (AMP-forming)	Long chain acyl-CoA synthetase 7, peroxisomal OS=Arabidopsis thaliana GN=LACS7 PE=1 SV=2	GO:0008152//metabolic process;GO:0004467//long-chain fatty acid-CoA ligase activity;GO:0003824//catalytic activity;GO:0102391//decanoate--CoA ligase activity;GO:0016874//ligase activity
Unigene83344_All	334	ko00072//Synthesis and degradation of ketone bodies;ko01200//Carbon metabolism;ko00380//Tryptophan metabolism;ko00280//Valine, leucine and isoleucine degradation;ko00640//Propanoate metabolism;ko00650//Butanoate metabolism;ko01100//Metabolic pathways;ko00310//Lysine degradation;ko00620//Pyruvate metabolism;ko01110//Biosynthesis of secondary metabolites;ko00630//Glyoxylate and dicarboxylate metabo…	Metabolism	Global and overview maps;Amino acid metabolism;Lipid metabolism;Carbohydrate metabolism;Metabolism of terpenoids and polyketides	-4.49384	0.000965735	0.000743173	K00626//acetyl-CoA C-acetyltransferase [EC:2.3.1.9]+ko00310//Lysine degradation+ko00380//Tryptophan metabolism+ko00900//Terpenoid backbone biosynthesis+ko00280//Valine, leucine and isoleucine degradation+ko00640//Propanoate metabolism+ko01100//Metabolic pathways+ko00650//Butanoate metabolism+ko01110//Biosynthesis of secondary metabolites+ko01212//Fatty acid metabolism+ko00071//Fatty acid degradat…	Thiolase, N-terminal domain		acetyl-CoA acetyltransferase, cytosolic 1-like isoform X2 [Aegilops tauschii subsp. tauschii]	[I] KOG1390 Acetyl-CoA acetyltransferase	Acetyl-CoA acetyltransferase, cytosolic 1 OS=Arabidopsis thaliana GN=AAT1 PE=2 SV=1
CL6253.Contig3_All	3001	ko01100//Metabolic pathways;ko04146//Peroxisome;ko01212//Fatty acid metabolism;ko00061//Fatty acid biosynthesis;ko00071//Fatty acid degradation	Metabolism;Cellular Processes	Lipid metabolism;Global and overview maps;Transport and catabolism	-4.58055	3.11745e-07	1.54567e-07	K01897//long-chain acyl-CoA synthetase [EC:6.2.1.3]+ko04146//Peroxisome+ko01100//Metabolic pathways+ko00061//Fatty acid biosynthesis+ko01212//Fatty acid metabolism+ko00071//Fatty acid degradation;K01897//long-chain acyl-CoA synthetase [EC:6.2.1.3]+ko04146//Peroxisome+ko01100//Metabolic pathways+ko00061//Fatty acid biosynthesis+ko01212//Fatty acid metabolism+ko00071//Fatty acid degradation;K01897/…	AMP-binding enzyme		long-chain acyl-CoA synthetase [Galdieria sulphuraria] >EME32573.1 long-chain acyl-CoA synthetase [Galdieria sulphuraria]	[I] KOG1256 Long-chain acyl-CoA synthetases (AMP-forming)	Long chain acyl-CoA synthetase 7, peroxisomal OS=Arabidopsis thaliana GN=LACS7 PE=1 SV=2	GO:0008152//metabolic process;GO:0004467//long-chain fatty acid-CoA ligase activity;GO:0003824//catalytic activity;GO:0102391//decanoate--CoA ligase activity;GO:0016874//ligase activity
Unigene74372_All	360	ko00592//alpha-Linolenic acid metabolism;ko00280//Valine, leucine and isoleucine degradation;ko01212//Fatty acid metabolism;ko04146//Peroxisome;ko01100//Metabolic pathways;ko01040//Biosynthesis of unsaturated fatty acids;ko01110//Biosynthesis of secondary metabolites;ko00071//Fatty acid degradation	Cellular Processes;Metabolism	Amino acid metabolism;Lipid metabolism;Global and overview maps;Transport and catabolism	-4.61937	0.000536232	0.000394685	K10527//enoyl-CoA hydratase/3-hydroxyacyl-CoA dehydrogenase [EC:4.2.1.17 1.1.1.35 1.1.1.211]+ko00592//alpha-Linolenic acid metabolism+ko01100//Metabolic pathways+ko01110//Biosynthesis of secondary metabolites+ko01212//Fatty acid metabolism+ko00071//Fatty acid degradation;K10527//enoyl-CoA hydratase/3-hydroxyacyl-CoA dehydrogenase [EC:4.2.1.17 1.1.1.35 1.1.1.211]+ko00592//alpha-Linolenic acid meta…	Thiolase, C-terminal domain		acetyl-CoA C-acyltransferase, putative [Ricinus communis]	[I] KOG1390 Acetyl-CoA acetyltransferase	3-ketoacyl-CoA thiolase 1, peroxisomal OS=Arabidopsis thaliana GN=KAT1 PE=2 SV=2	GO:0008152//metabolic process;GO:0016021//integral component of membrane;GO:0016747//transferase activity, transferring acyl groups other than amino-acyl groups
Unigene1511_All	5683	ko01110//Biosynthesis of secondary metabolites;ko01212//Fatty acid metabolism;ko01100//Metabolic pathways;ko00592//alpha-Linolenic acid metabolism;ko00071//Fatty acid degradation	Metabolism	Lipid metabolism;Global and overview maps	-4.73338	2.69594e-288	9.59185e-290	K10527//enoyl-CoA hydratase/3-hydroxyacyl-CoA dehydrogenase [EC:4.2.1.17 1.1.1.35 1.1.1.211]+ko00592//alpha-Linolenic acid metabolism+ko01100//Metabolic pathways+ko01110//Biosynthesis of secondary metabolites+ko01212//Fatty acid metabolism+ko00071//Fatty acid degradation;K10527//enoyl-CoA hydratase/3-hydroxyacyl-CoA dehydrogenase [EC:4.2.1.17 1.1.1.35 1.1.1.211]+ko00592//alpha-Linolenic acid meta…	3-hydroxyacyl-CoA dehydrogenase, NAD binding domain		hypothetical protein AM587_10008513 [Phytophthora nicotianae]	[I] KOG1683 Hydroxyacyl-CoA dehydrogenase/enoyl-CoA hydratase	Glyoxysomal fatty acid beta-oxidation multifunctional protein MFP-a OS=Brassica napus PE=2 SV=2	GO:0006631//fatty acid metabolic process;GO:0003857//3-hydroxyacyl-CoA dehydrogenase activity
Unigene2607_All	457	ko00071//Fatty acid degradation;ko04146//Peroxisome;ko01100//Metabolic pathways;ko01040//Biosynthesis of unsaturated fatty acids;ko01212//Fatty acid metabolism;ko01110//Biosynthesis of secondary metabolites;ko00592//alpha-Linolenic acid metabolism;ko00280//Valine, leucine and isoleucine degradation	Cellular Processes;Metabolism	Transport and catabolism;Amino acid metabolism;Lipid metabolism;Global and overview maps	-4.73484	0.000298398	0.000210881	K10527//enoyl-CoA hydratase/3-hydroxyacyl-CoA dehydrogenase [EC:4.2.1.17 1.1.1.35 1.1.1.211]+ko00592//alpha-Linolenic acid metabolism+ko01100//Metabolic pathways+ko01110//Biosynthesis of secondary metabolites+ko01212//Fatty acid metabolism+ko00071//Fatty acid degradation;K07513//acetyl-CoA acyltransferase 1 [EC:2.3.1.16]+ko04146//Peroxisome+ko00280//Valine, leucine and isoleucine degradation+ko00…	Thiolase, N-terminal domain		hypothetical protein F511_08504 [Dorcoceras hygrometricum]	[I] KOG1389 3-oxoacyl CoA thiolase	Acetyl-CoA acetyltransferase, cytosolic 1 OS=Arabidopsis thaliana GN=AAT1 PE=2 SV=1	GO:0008152//metabolic process;GO:0003988//acetyl-CoA C-acyltransferase activity;GO:0006631//fatty acid metabolic process;GO:0016747//transferase activity, transferring acyl groups other than amino-acyl groups;GO:0003857//3-hydroxyacyl-CoA dehydrogenase activity
Unigene63215_All	480	ko01212//Fatty acid metabolism;ko00410//beta-Alanine metabolism;ko00071//Fatty acid degradation;ko00280//Valine, leucine and isoleucine degradation;ko01100//Metabolic pathways;ko01200//Carbon metabolism;ko00640//Propanoate metabolism;ko01110//Biosynthesis of secondary metabolites	Metabolism	Metabolism of other amino acids;Carbohydrate metabolism;Global and overview maps;Lipid metabolism;Amino acid metabolism	-4.73484	0.000298398	0.000210881	K00249//acyl-CoA dehydrogenase [EC:1.3.8.7]+ko00410//beta-Alanine metabolism+ko00280//Valine, leucine and isoleucine degradation+ko00640//Propanoate metabolism+ko01100//Metabolic pathways+ko01110//Biosynthesis of secondary metabolites+ko01212//Fatty acid metabolism+ko00071//Fatty acid degradation+ko01200//Carbon metabolism;K00249//acyl-CoA dehydrogenase [EC:1.3.8.7]+ko00410//beta-Alanine metaboli…	Acyl-CoA dehydrogenase, N-terminal domain		putative acyl-CoA dehydrogenase [Ostreococcus tauri]	[R] KOG1469 Predicted acyl-CoA dehydrogenase	Probable acyl-CoA dehydrogenase IBR3 OS=Arabidopsis thaliana GN=IBR3 PE=1 SV=1	GO:0033539//fatty acid beta-oxidation using acyl-CoA dehydrogenase;GO:0050660//flavin adenine dinucleotide binding;GO:0003995//acyl-CoA dehydrogenase activity
Unigene70668_All	433	ko00310//Lysine degradation;ko00650//Butanoate metabolism;ko00592//alpha-Linolenic acid metabolism;ko00280//Valine, leucine and isoleucine degradation;ko01100//Metabolic pathways;ko00360//Phenylalanine metabolism;ko01110//Biosynthesis of secondary metabolites;ko00410//beta-Alanine metabolism;ko00903//Limonene and pinene degradation;ko00640//Propanoate metabolism;ko01212//Fatty acid metabolism;ko0…	Metabolism	Carbohydrate metabolism;Metabolism of terpenoids and polyketides;Lipid metabolism;Global and overview maps;Amino acid metabolism;Metabolism of other amino acids	-4.73484	0.000298398	0.000210881	K01692//enoyl-CoA hydratase [EC:4.2.1.17]+ko00410//beta-Alanine metabolism+ko00310//Lysine degradation+ko00903//Limonene and pinene degradation+ko00380//Tryptophan metabolism+ko00280//Valine, leucine and isoleucine degradation+ko00640//Propanoate metabolism+ko01100//Metabolic pathways+ko00650//Butanoate metabolism+ko01110//Biosynthesis of secondary metabolites+ko01212//Fatty acid metabolism+ko000…	Enoyl-CoA hydratase/isomerase		hypothetical protein EMIHUDRAFT_442456 [Emiliania huxleyi CCMP1516] >EOD30625.1 hypothetical protein EMIHUDRAFT_442456 [Emiliania huxleyi CCMP1516]	[I] KOG1681 Enoyl-CoA isomerase	Peroxisomal fatty acid beta-oxidation multifunctional protein AIM1 OS=Arabidopsis thaliana GN=AIM1 PE=1 SV=1	GO:0006574//valine catabolic process;GO:0016829//lyase activity;GO:0008152//metabolic process;GO:0003824//catalytic activity;GO:0005739//mitochondrion;GO:0003860//3-hydroxyisobutyryl-CoA hydrolase activity
Unigene75820_All	442	ko00062//Fatty acid elongation;ko00071//Fatty acid degradation;ko01212//Fatty acid metabolism;ko00310//Lysine degradation;ko00903//Limonene and pinene degradation;ko00380//Tryptophan metabolism;ko00640//Propanoate metabolism;ko01110//Biosynthesis of secondary metabolites;ko01100//Metabolic pathways;ko00280//Valine, leucine and isoleucine degradation;ko00650//Butanoate metabolism;ko00360//Phenylal…	Metabolism	Amino acid metabolism;Metabolism of other amino acids;Lipid metabolism;Carbohydrate metabolism;Metabolism of terpenoids and polyketides;Global and overview maps	-4.73484	0.000298398	0.000210881	K01692//enoyl-CoA hydratase [EC:4.2.1.17]+ko00410//beta-Alanine metabolism+ko00310//Lysine degradation+ko00903//Limonene and pinene degradation+ko00380//Tryptophan metabolism+ko00280//Valine, leucine and isoleucine degradation+ko00640//Propanoate metabolism+ko01100//Metabolic pathways+ko00650//Butanoate metabolism+ko01110//Biosynthesis of secondary metabolites+ko01212//Fatty acid metabolism+ko000…	Enoyl-CoA hydratase/isomerase		predicted protein, partial [Thalassiosira pseudonana CCMP1335] >EED93678.1 predicted protein, partial [Thalassiosira pseudonana CCMP1335]	[I] KOG1682 Enoyl-CoA isomerase	3-hydroxyisobutyryl-CoA hydrolase 1 OS=Arabidopsis thaliana GN=CHY1 PE=1 SV=1	GO:0008152//metabolic process;GO:0003824//catalytic activity
CL7928.Contig2_All	865	ko01212//Fatty acid metabolism;ko01100//Metabolic pathways;ko01110//Biosynthesis of secondary metabolites;ko00280//Valine, leucine and isoleucine degradation;ko01040//Biosynthesis of unsaturated fatty acids;ko00592//alpha-Linolenic acid metabolism;ko04146//Peroxisome;ko00071//Fatty acid degradation	Cellular Processes;Metabolism	Lipid metabolism;Transport and catabolism;Global and overview maps;Amino acid metabolism	-4.89239	5.63853e-08	2.6252e-08	K07513//acetyl-CoA acyltransferase 1 [EC:2.3.1.16]+ko04146//Peroxisome+ko00280//Valine, leucine and isoleucine degradation+ko00592//alpha-Linolenic acid metabolism+ko01100//Metabolic pathways+ko01110//Biosynthesis of secondary metabolites+ko01212//Fatty acid metabolism+ko01040//Biosynthesis of unsaturated fatty acids+ko00071//Fatty acid degradation;K07513//acetyl-CoA acyltransferase 1 [EC:2.3.1.1…	Thiolase, C-terminal domain		3-ketoacyl-CoA thiolase, mitochondrial [Thraustotheca clavata]	[I] KOG1391 Acetyl-CoA acetyltransferase	3-ketoacyl-CoA thiolase 2, peroxisomal OS=Arabidopsis thaliana GN=PED1 PE=1 SV=2
Unigene17752_All	1317	ko01212//Fatty acid metabolism;ko01110//Biosynthesis of secondary metabolites;ko00650//Butanoate metabolism;ko01200//Carbon metabolism;ko00062//Fatty acid elongation;ko00640//Propanoate metabolism;ko00310//Lysine degradation;ko00380//Tryptophan metabolism;ko00071//Fatty acid degradation;ko01100//Metabolic pathways;ko00280//Valine, leucine and isoleucine degradation;ko00410//beta-Alanine metabolism	Metabolism	Global and overview maps;Metabolism of other amino acids;Amino acid metabolism;Carbohydrate metabolism;Lipid metabolism	-4.92518	1.68102e-42	2.53571e-43	K07511//enoyl-CoA hydratase [EC:4.2.1.17]+ko00410//beta-Alanine metabolism+ko00310//Lysine degradation+ko00380//Tryptophan metabolism+ko00280//Valine, leucine and isoleucine degradation+ko00640//Propanoate metabolism+ko01100//Metabolic pathways+ko00650//Butanoate metabolism+ko01110//Biosynthesis of secondary metabolites+ko00062//Fatty acid elongation+ko01212//Fatty acid metabolism+ko00071//Fatty …	Enoyl-CoA hydratase/isomerase		enoyl-CoA hydratase, mitochondrial precursor [Phytophthora infestans T30-4] >EEY66838.1 enoyl-CoA hydratase, mitochondrial precursor [Phytophthora infestans T30-4]	[I] KOG1680 Enoyl-CoA hydratase	Probable enoyl-CoA hydratase 2, mitochondrial OS=Arabidopsis thaliana GN=At4g16800 PE=2 SV=1	GO:0006635//fatty acid beta-oxidation;GO:0008152//metabolic process;GO:0003824//catalytic activity;GO:0005739//mitochondrion;GO:0004300//enoyl-CoA hydratase activity
Unigene58860_All	640	ko00071//Fatty acid degradation;ko00640//Propanoate metabolism;ko00650//Butanoate metabolism;ko00280//Valine, leucine and isoleucine degradation;ko01110//Biosynthesis of secondary metabolites;ko00410//beta-Alanine metabolism;ko00310//Lysine degradation;ko00380//Tryptophan metabolism;ko01212//Fatty acid metabolism;ko00903//Limonene and pinene degradation;ko00360//Phenylalanine metabolism;ko01100//…	Metabolism	Carbohydrate metabolism;Metabolism of terpenoids and polyketides;Amino acid metabolism;Global and overview maps;Lipid metabolism;Metabolism of other amino acids	-4.9413	9.37088e-05	6.12248e-05	K01692//enoyl-CoA hydratase [EC:4.2.1.17]+ko00410//beta-Alanine metabolism+ko00310//Lysine degradation+ko00903//Limonene and pinene degradation+ko00380//Tryptophan metabolism+ko00280//Valine, leucine and isoleucine degradation+ko00640//Propanoate metabolism+ko01100//Metabolic pathways+ko00650//Butanoate metabolism+ko01110//Biosynthesis of secondary metabolites+ko01212//Fatty acid metabolism+ko000…	Enoyl-CoA hydratase/isomerase		Enoyl-CoA hydratase [Klebsormidium nitens]	[I] KOG1680 Enoyl-CoA hydratase	1,4-dihydroxy-2-naphthoyl-CoA synthase, peroxisomal OS=Arabidopsis thaliana GN=MENB PE=1 SV=2	GO:0008152//metabolic process;GO:0003824//catalytic activity
CL6945.Contig2_All	843	ko01200//Carbon metabolism;ko00010//Glycolysis / Gluconeogenesis;ko00350//Tyrosine metabolism;ko01100//Metabolic pathways;ko00071//Fatty acid degradation;ko01110//Biosynthesis of secondary metabolites	Metabolism	Lipid metabolism;Global and overview maps;Amino acid metabolism;Carbohydrate metabolism	-5.12187	2.96514e-05	1.81461e-05	K00121//S-(hydroxymethyl)glutathione dehydrogenase / alcohol dehydrogenase [EC:1.1.1.284 1.1.1.1]+ko00010//Glycolysis / Gluconeogenesis+ko00350//Tyrosine metabolism+ko01100//Metabolic pathways+ko01110//Biosynthesis of secondary metabolites+ko00071//Fatty acid degradation+ko01200//Carbon metabolism;K00121//S-(hydroxymethyl)glutathione dehydrogenase / alcohol dehydrogenase [EC:1.1.1.284 1.1.1.1]+ko…	Zinc-binding dehydrogenase		hypothetical protein F511_29957 [Dorcoceras hygrometricum]	[Q] KOG0022 Alcohol dehydrogenase, class III	Alcohol dehydrogenase class-3 OS=Oryza sativa subsp. indica GN=ADHIII PE=3 SV=1	GO:0006069//ethanol oxidation;GO:0008270//zinc ion binding;GO:0051903//S-(hydroxymethyl)glutathione dehydrogenase activity
Unigene74645_All	755	ko00310//Lysine degradation;ko00900//Terpenoid backbone biosynthesis;ko00630//Glyoxylate and dicarboxylate metabolism;ko01100//Metabolic pathways;ko00280//Valine, leucine and isoleucine degradation;ko00650//Butanoate metabolism;ko00380//Tryptophan metabolism;ko00620//Pyruvate metabolism;ko01212//Fatty acid metabolism;ko01110//Biosynthesis of secondary metabolites;ko00640//Propanoate metabolism;ko…	Metabolism	Global and overview maps;Metabolism of terpenoids and polyketides;Carbohydrate metabolism;Amino acid metabolism;Lipid metabolism	-5.16369	1.79121e-09	7.45766e-10	K00626//acetyl-CoA C-acetyltransferase [EC:2.3.1.9]+ko00310//Lysine degradation+ko00380//Tryptophan metabolism+ko00900//Terpenoid backbone biosynthesis+ko00280//Valine, leucine and isoleucine degradation+ko00640//Propanoate metabolism+ko01100//Metabolic pathways+ko00650//Butanoate metabolism+ko01110//Biosynthesis of secondary metabolites+ko01212//Fatty acid metabolism+ko00071//Fatty acid degradat…	Thiolase, N-terminal domain		putative acetyl-CoA acetyltransferase, cytosolic 2 [Auxenochlorella protothecoides] >KFM28548.1 putative acetyl-CoA acetyltransferase, cytosolic 2 [Auxenochlorella protothecoides]	[I] KOG1390 Acetyl-CoA acetyltransferase	Acetyl-CoA acetyltransferase, cytosolic 1 OS=Arabidopsis thaliana GN=AAT1 PE=2 SV=1	GO:0006635//fatty acid beta-oxidation;GO:0008152//metabolic process;GO:0005829//cytosol;GO:0003985//acetyl-CoA C-acetyltransferase activity;GO:0016747//transferase activity, transferring acyl groups other than amino-acyl groups
Unigene2839_All	742	ko01110//Biosynthesis of secondary metabolites;ko00640//Propanoate metabolism;ko01212//Fatty acid metabolism;ko00410//beta-Alanine metabolism;ko00071//Fatty acid degradation;ko00360//Phenylalanine metabolism;ko00280//Valine, leucine and isoleucine degradation;ko04146//Peroxisome;ko00903//Limonene and pinene degradation;ko00380//Tryptophan metabolism;ko00650//Butanoate metabolism;ko01100//Metaboli…	Cellular Processes;Metabolism	Lipid metabolism;Transport and catabolism;Amino acid metabolism;Metabolism of other amino acids;Metabolism of terpenoids and polyketides;Global and overview maps;Carbohydrate metabolism	-5.28233	3.75489e-19	9.81154e-20	K01692//enoyl-CoA hydratase [EC:4.2.1.17]+ko00410//beta-Alanine metabolism+ko00310//Lysine degradation+ko00903//Limonene and pinene degradation+ko00380//Tryptophan metabolism+ko00280//Valine, leucine and isoleucine degradation+ko00640//Propanoate metabolism+ko01100//Metabolic pathways+ko00650//Butanoate metabolism+ko01110//Biosynthesis of secondary metabolites+ko01212//Fatty acid metabolism+ko000…	Enoyl-CoA hydratase/isomerase		PREDICTED: probable enoyl-CoA hydratase 1, peroxisomal [Musa acuminata subsp. malaccensis]	[I] KOG1680 Enoyl-CoA hydratase	Probable enoyl-CoA hydratase 1, peroxisomal OS=Arabidopsis thaliana GN=ECHIA PE=1 SV=1	GO:0008152//metabolic process;GO:0016853//isomerase activity;GO:0003824//catalytic activity
CL975.Contig1_All	1224	ko01100//Metabolic pathways;ko04146//Peroxisome;ko01212//Fatty acid metabolism;ko00280//Valine, leucine and isoleucine degradation;ko00592//alpha-Linolenic acid metabolism;ko01110//Biosynthesis of secondary metabolites;ko00071//Fatty acid degradation;ko01040//Biosynthesis of unsaturated fatty acids	Cellular Processes;Metabolism	Transport and catabolism;Global and overview maps;Amino acid metabolism;Lipid metabolism	-5.46469	2.25384e-06	1.21362e-06	K10527//enoyl-CoA hydratase/3-hydroxyacyl-CoA dehydrogenase [EC:4.2.1.17 1.1.1.35 1.1.1.211]+ko00592//alpha-Linolenic acid metabolism+ko01100//Metabolic pathways+ko01110//Biosynthesis of secondary metabolites+ko01212//Fatty acid metabolism+ko00071//Fatty acid degradation;K07513//acetyl-CoA acyltransferase 1 [EC:2.3.1.16]+ko04146//Peroxisome+ko00280//Valine, leucine and isoleucine degradation+ko00…	Phenylacetic acid catabolic protein		phenylacetic acid degradation protein, partial [Pfiesteria piscicida]	[I] KOG1391 Acetyl-CoA acetyltransferase	3-ketoacyl-CoA thiolase 5, peroxisomal OS=Arabidopsis thaliana GN=KAT5 PE=2 SV=2	GO:0006631//fatty acid metabolic process;GO:0016747//transferase activity, transferring acyl groups other than amino-acyl groups;GO:0003857//3-hydroxyacyl-CoA dehydrogenase activity
Unigene87938_All	527	ko01110//Biosynthesis of secondary metabolites;ko00592//alpha-Linolenic acid metabolism;ko01040//Biosynthesis of unsaturated fatty acids;ko01212//Fatty acid metabolism;ko00280//Valine, leucine and isoleucine degradation;ko01100//Metabolic pathways;ko00071//Fatty acid degradation;ko04146//Peroxisome	Cellular Processes;Metabolism	Transport and catabolism;Lipid metabolism;Global and overview maps;Amino acid metabolism	-5.55797	1.0099e-06	5.25723e-07	K00253//isovaleryl-CoA dehydrogenase [EC:1.3.8.4]+ko00280//Valine, leucine and isoleucine degradation+ko01100//Metabolic pathways;K00232//acyl-CoA oxidase [EC:1.3.3.6]+ko04146//Peroxisome+ko00592//alpha-Linolenic acid metabolism+ko01100//Metabolic pathways+ko01110//Biosynthesis of secondary metabolites+ko01212//Fatty acid metabolism+ko01040//Biosynthesis of unsaturated fatty acids+ko00071//Fatty …	Acyl-CoA dehydrogenase, N-terminal domain		acyl-CoA dehydrogenase domain-containing protein [Coccomyxa subellipsoidea C-169] >EIE18982.1 acyl-CoA dehydrogenase domain-containing protein [Coccomyxa subellipsoidea C-169]	[I] KOG0140 Medium-chain acyl-CoA dehydrogenase	Isovaleryl-CoA dehydrogenase, mitochondrial OS=Oryza sativa subsp. japonica GN=Os05g0125500 PE=2 SV=2	GO:0050660//flavin adenine dinucleotide binding;GO:0003995//acyl-CoA dehydrogenase activity
Unigene57324_All	968	ko01110//Biosynthesis of secondary metabolites;ko01200//Carbon metabolism;ko00350//Tyrosine metabolism;ko00071//Fatty acid degradation;ko00010//Glycolysis / Gluconeogenesis;ko01100//Metabolic pathways	Metabolism	Lipid metabolism;Carbohydrate metabolism;Amino acid metabolism;Global and overview maps	-5.67826	3.34695e-07	1.66585e-07	K00121//S-(hydroxymethyl)glutathione dehydrogenase / alcohol dehydrogenase [EC:1.1.1.284 1.1.1.1]+ko00010//Glycolysis / Gluconeogenesis+ko00350//Tyrosine metabolism+ko01100//Metabolic pathways+ko01110//Biosynthesis of secondary metabolites+ko00071//Fatty acid degradation+ko01200//Carbon metabolism;K00121//S-(hydroxymethyl)glutathione dehydrogenase / alcohol dehydrogenase [EC:1.1.1.284 1.1.1.1]+ko…	Alcohol dehydrogenase GroES-like domain	XM_005648672.1 Coccomyxa subellipsoidea C-169 alcohol dehydrogenase partial mRNA	hypothetical protein F511_29957 [Dorcoceras hygrometricum]	[Q] KOG0022 Alcohol dehydrogenase, class III	Alcohol dehydrogenase class-3 OS=Zea mays GN=FDH PE=2 SV=1	GO:0006069//ethanol oxidation;GO:0008270//zinc ion binding;GO:0051903//S-(hydroxymethyl)glutathione dehydrogenase activity
Unigene43395_All	1481	ko00561//Glycerolipid metabolism;ko00053//Ascorbate and aldarate metabolism;ko00903//Limonene and pinene degradation;ko00940//Phenylpropanoid biosynthesis;ko00410//beta-Alanine metabolism;ko00620//Pyruvate metabolism;ko00071//Fatty acid degradation;ko00310//Lysine degradation;ko00330//Arginine and proline metabolism;ko01100//Metabolic pathways;ko00380//Tryptophan metabolism;ko00010//Glycolysis / …	Metabolism	Biosynthesis of other secondary metabolites;Carbohydrate metabolism;Global and overview maps;Amino acid metabolism;Lipid metabolism;Metabolism of other amino acids;Metabolism of terpenoids and polyketides	-5.69262	3.25311e-25	7.05967e-26	K00128//aldehyde dehydrogenase (NAD+) [EC:1.2.1.3]+ko00410//beta-Alanine metabolism+ko00310//Lysine degradation+ko00010//Glycolysis / Gluconeogenesis+ko00903//Limonene and pinene degradation+ko00380//Tryptophan metabolism+ko00330//Arginine and proline metabolism+ko00280//Valine, leucine and isoleucine degradation+ko01100//Metabolic pathways+ko00053//Ascorbate and aldarate metabolism+ko00340//Hist…	Aldehyde dehydrogenase family		aldehyde dehydrogenase (NAD+) [Galdieria sulphuraria] >EME26154.1 aldehyde dehydrogenase (NAD+) [Galdieria sulphuraria]	[C] KOG2450 Aldehyde dehydrogenase	Aldehyde dehydrogenase family 2 member B4, mitochondrial OS=Arabidopsis thaliana GN=ALDH2B4 PE=1 SV=1	GO:0004029//aldehyde dehydrogenase (NAD) activity;GO:0016491//oxidoreductase activity
Unigene61667_All	673	ko04146//Peroxisome;ko00061//Fatty acid biosynthesis;ko01100//Metabolic pathways;ko00071//Fatty acid degradation;ko01212//Fatty acid metabolism	Metabolism;Cellular Processes	Global and overview maps;Lipid metabolism;Transport and catabolism	-5.84176	6.50864e-08	3.04863e-08	K01897//long-chain acyl-CoA synthetase [EC:6.2.1.3]+ko04146//Peroxisome+ko01100//Metabolic pathways+ko00061//Fatty acid biosynthesis+ko01212//Fatty acid metabolism+ko00071//Fatty acid degradation;K01897//long-chain acyl-CoA synthetase [EC:6.2.1.3]+ko04146//Peroxisome+ko01100//Metabolic pathways+ko00061//Fatty acid biosynthesis+ko01212//Fatty acid metabolism+ko00071//Fatty acid degradation;K01897/…	AMP-binding enzyme		probable long-chain fatty acid coenzyme A ligase [Cyanidioschyzon merolae strain 10D] >BAM80796.1 probable long-chain fatty acid coenzyme A ligase [Cyanidioschyzon merolae strain 10D]	[I] KOG1256 Long-chain acyl-CoA synthetases (AMP-forming)	Long chain acyl-CoA synthetase 6, peroxisomal OS=Arabidopsis thaliana GN=LACS6 PE=1 SV=1	GO:0008152//metabolic process;GO:0004467//long-chain fatty acid-CoA ligase activity;GO:0102391//decanoate--CoA ligase activity;GO:0003824//catalytic activity;GO:0016874//ligase activity
Unigene75732_All	905	ko01200//Carbon metabolism;ko00380//Tryptophan metabolism;ko00310//Lysine degradation;ko00640//Propanoate metabolism;ko00410//beta-Alanine metabolism;ko01110//Biosynthesis of secondary metabolites;ko00280//Valine, leucine and isoleucine degradation;ko00062//Fatty acid elongation;ko01212//Fatty acid metabolism;ko01100//Metabolic pathways;ko00650//Butanoate metabolism;ko00071//Fatty acid degradation	Metabolism	Carbohydrate metabolism;Metabolism of other amino acids;Lipid metabolism;Global and overview maps;Amino acid metabolism	-5.84176	1.51593e-14	4.77152e-15	K07511//enoyl-CoA hydratase [EC:4.2.1.17]+ko00410//beta-Alanine metabolism+ko00310//Lysine degradation+ko00380//Tryptophan metabolism+ko00280//Valine, leucine and isoleucine degradation+ko00640//Propanoate metabolism+ko01100//Metabolic pathways+ko00650//Butanoate metabolism+ko01110//Biosynthesis of secondary metabolites+ko00062//Fatty acid elongation+ko01212//Fatty acid metabolism+ko00071//Fatty …	Enoyl-CoA hydratase/isomerase		hydratase enyol-coa hydratase [Phaeodactylum tricornutum CCAP 1055/1] >EEC43232.1 hydratase enyol-coa hydratase [Phaeodactylum tricornutum CCAP 1055/1]	[I] KOG1680 Enoyl-CoA hydratase	Glyoxysomal fatty acid beta-oxidation multifunctional protein MFP-a OS=Cucumis sativus PE=1 SV=1	GO:0006635//fatty acid beta-oxidation;GO:0008152//metabolic process;GO:0005739//mitochondrion;GO:0004300//enoyl-CoA hydratase activity
Unigene32161_All	584	ko01200//Carbon metabolism;ko00640//Propanoate metabolism;ko00620//Pyruvate metabolism;ko00130//Ubiquinone and other terpenoid-quinone biosynthesis;ko00940//Phenylpropanoid biosynthesis;ko00010//Glycolysis / Gluconeogenesis;ko01100//Metabolic pathways;ko04146//Peroxisome;ko00071//Fatty acid degradation;ko01212//Fatty acid metabolism;ko00061//Fatty acid biosynthesis;ko00360//Phenylalanine metaboli…	Cellular Processes;Metabolism	Global and overview maps;Transport and catabolism;Metabolism of cofactors and vitamins;Carbohydrate metabolism;Lipid metabolism;Biosynthesis of other secondary metabolites;Amino acid metabolism	-5.9413	2.21266e-08	9.98444e-09	K01897//long-chain acyl-CoA synthetase [EC:6.2.1.3]+ko04146//Peroxisome+ko01100//Metabolic pathways+ko00061//Fatty acid biosynthesis+ko01212//Fatty acid metabolism+ko00071//Fatty acid degradation;K01904//4-coumarate--CoA ligase [EC:6.2.1.12]+ko00130//Ubiquinone and other terpenoid-quinone biosynthesis+ko01100//Metabolic pathways+ko01110//Biosynthesis of secondary metabolites+ko00940//Phenylpropan…	AMP-binding enzyme		hypothetical protein H257_06740 [Aphanomyces astaci] >ETV80469.1 hypothetical protein H257_06740 [Aphanomyces astaci]	[AR] KOG2146 Splicing coactivator SRm160/300, subunit SRm160 (contains PWI domain)
Unigene72699_All	1067	ko01110//Biosynthesis of secondary metabolites;ko01212//Fatty acid metabolism;ko00071//Fatty acid degradation;ko00592//alpha-Linolenic acid metabolism;ko01100//Metabolic pathways	Metabolism	Lipid metabolism;Global and overview maps	-5.9413	2.21266e-08	9.98444e-09	K10527//enoyl-CoA hydratase/3-hydroxyacyl-CoA dehydrogenase [EC:4.2.1.17 1.1.1.35 1.1.1.211]+ko00592//alpha-Linolenic acid metabolism+ko01100//Metabolic pathways+ko01110//Biosynthesis of secondary metabolites+ko01212//Fatty acid metabolism+ko00071//Fatty acid degradation;K10527//enoyl-CoA hydratase/3-hydroxyacyl-CoA dehydrogenase [EC:4.2.1.17 1.1.1.35 1.1.1.211]+ko00592//alpha-Linolenic acid meta…	3-hydroxyacyl-CoA dehydrogenase, NAD binding domain		fatty acid oxidation complex alpha subunit, putative, partial [Ricinus communis]	[I] KOG1683 Hydroxyacyl-CoA dehydrogenase/enoyl-CoA hydratase	Peroxisomal fatty acid beta-oxidation multifunctional protein AIM1 OS=Arabidopsis thaliana GN=AIM1 PE=1 SV=1	GO:0006631//fatty acid metabolic process;GO:0003857//3-hydroxyacyl-CoA dehydrogenase activity
CL6945.Contig1_All	976	ko00010//Glycolysis / Gluconeogenesis;ko01100//Metabolic pathways;ko01200//Carbon metabolism;ko00071//Fatty acid degradation;ko01110//Biosynthesis of secondary metabolites;ko00350//Tyrosine metabolism	Metabolism	Carbohydrate metabolism;Lipid metabolism;Global and overview maps;Amino acid metabolism	-5.97692	2.09703e-30	4.02025e-31	K00121//S-(hydroxymethyl)glutathione dehydrogenase / alcohol dehydrogenase [EC:1.1.1.284 1.1.1.1]+ko00010//Glycolysis / Gluconeogenesis+ko00350//Tyrosine metabolism+ko01100//Metabolic pathways+ko01110//Biosynthesis of secondary metabolites+ko00071//Fatty acid degradation+ko01200//Carbon metabolism;K00121//S-(hydroxymethyl)glutathione dehydrogenase / alcohol dehydrogenase [EC:1.1.1.284 1.1.1.1]+ko…	Alcohol dehydrogenase GroES-like domain		hypothetical protein F511_29957 [Dorcoceras hygrometricum]	[Q] KOG0022 Alcohol dehydrogenase, class III	Alcohol dehydrogenase class-3 OS=Oryza sativa subsp. indica GN=ADHIII PE=3 SV=1	GO:0006069//ethanol oxidation;GO:0008270//zinc ion binding;GO:0051903//S-(hydroxymethyl)glutathione dehydrogenase activity
Unigene62054_All	1859	ko00071//Fatty acid degradation;ko04146//Peroxisome;ko01212//Fatty acid metabolism;ko01100//Metabolic pathways;ko00061//Fatty acid biosynthesis	Cellular Processes;Metabolism	Global and overview maps;Transport and catabolism;Lipid metabolism	-6.05677	1.20473e-16	3.47507e-17	K01897//long-chain acyl-CoA synthetase [EC:6.2.1.3]+ko04146//Peroxisome+ko01100//Metabolic pathways+ko00061//Fatty acid biosynthesis+ko01212//Fatty acid metabolism+ko00071//Fatty acid degradation;K01897//long-chain acyl-CoA synthetase [EC:6.2.1.3]+ko04146//Peroxisome+ko01100//Metabolic pathways+ko00061//Fatty acid biosynthesis+ko01212//Fatty acid metabolism+ko00071//Fatty acid degradation;K01897/…	AMP-binding enzyme		long-chain acyl-CoA synthetase [Galdieria sulphuraria] >EME32573.1 long-chain acyl-CoA synthetase [Galdieria sulphuraria]	[I] KOG1256 Long-chain acyl-CoA synthetases (AMP-forming)	Long chain acyl-CoA synthetase 6, peroxisomal OS=Arabidopsis thaliana GN=LACS6 PE=1 SV=1	GO:0008152//metabolic process;GO:0004467//long-chain fatty acid-CoA ligase activity;GO:0102391//decanoate--CoA ligase activity;GO:0016874//ligase activity
Unigene67578_All	1086	ko04146//Peroxisome;ko00592//alpha-Linolenic acid metabolism;ko01100//Metabolic pathways;ko01110//Biosynthesis of secondary metabolites;ko01040//Biosynthesis of unsaturated fatty acids;ko00071//Fatty acid degradation;ko00280//Valine, leucine and isoleucine degradation;ko01212//Fatty acid metabolism	Metabolism;Cellular Processes	Amino acid metabolism;Global and overview maps;Lipid metabolism;Transport and catabolism	-6.0788	4.46521e-09	1.91305e-09	K07513//acetyl-CoA acyltransferase 1 [EC:2.3.1.16]+ko04146//Peroxisome+ko00280//Valine, leucine and isoleucine degradation+ko00592//alpha-Linolenic acid metabolism+ko01100//Metabolic pathways+ko01110//Biosynthesis of secondary metabolites+ko01212//Fatty acid metabolism+ko01040//Biosynthesis of unsaturated fatty acids+ko00071//Fatty acid degradation;K07513//acetyl-CoA acyltransferase 1 [EC:2.3.1.1…	Thiolase, N-terminal domain		hypothetical protein F511_08504 [Dorcoceras hygrometricum]	[I] KOG1391 Acetyl-CoA acetyltransferase	3-ketoacyl-CoA thiolase 5, peroxisomal OS=Arabidopsis thaliana GN=KAT5 PE=2 SV=2	GO:0008152//metabolic process;GO:0016747//transferase activity, transferring acyl groups other than amino-acyl groups
Unigene86934_All	1426	ko00071//Fatty acid degradation;ko00280//Valine, leucine and isoleucine degradation;ko01100//Metabolic pathways;ko00310//Lysine degradation;ko00620//Pyruvate metabolism;ko00410//beta-Alanine metabolism;ko00330//Arginine and proline metabolism;ko00260//Glycine, serine and threonine metabolism;ko00340//Histidine metabolism;ko00053//Ascorbate and aldarate metabolism;ko01110//Biosynthesis of secondar…	Metabolism	Carbohydrate metabolism;Metabolism of other amino acids;Global and overview maps;Lipid metabolism;Amino acid metabolism	-6.35633	1.14864e-10	4.44134e-11	K14085//aldehyde dehydrogenase family 7 member A1 [EC:1.2.1.31 1.2.1.8 1.2.1.3]+ko00410//beta-Alanine metabolism+ko00310//Lysine degradation+ko00010//Glycolysis / Gluconeogenesis+ko00380//Tryptophan metabolism+ko00330//Arginine and proline metabolism+ko00280//Valine, leucine and isoleucine degradation+ko01100//Metabolic pathways+ko00053//Ascorbate and aldarate metabolism+ko00340//Histidine metabo…	Aldehyde dehydrogenase family	AK107659.1 Oryza sativa Japonica Group cDNA clone:002-131-G08, full insert sequence	aldehyde dehydrogenase family 7 member A1 isoform X1 [Arachis ipaensis]	[C] KOG2453 Aldehyde dehydrogenase	Aldehyde dehydrogenase family 7 member A1 OS=Malus domestica PE=1 SV=3	GO:0016491//oxidoreductase activity
Unigene36161_All	944	ko01100//Metabolic pathways;ko00071//Fatty acid degradation;ko00900//Terpenoid backbone biosynthesis;ko00072//Synthesis and degradation of ketone bodies;ko00310//Lysine degradation;ko01200//Carbon metabolism;ko00620//Pyruvate metabolism;ko00630//Glyoxylate and dicarboxylate metabolism;ko00650//Butanoate metabolism;ko01212//Fatty acid metabolism;ko00380//Tryptophan metabolism;ko01110//Biosynthesis…	Metabolism	Metabolism of terpenoids and polyketides;Amino acid metabolism;Carbohydrate metabolism;Lipid metabolism;Global and overview maps	-6.39196	6.87415e-11	2.61967e-11	K00626//acetyl-CoA C-acetyltransferase [EC:2.3.1.9]+ko00310//Lysine degradation+ko00380//Tryptophan metabolism+ko00900//Terpenoid backbone biosynthesis+ko00280//Valine, leucine and isoleucine degradation+ko00640//Propanoate metabolism+ko01100//Metabolic pathways+ko00650//Butanoate metabolism+ko01110//Biosynthesis of secondary metabolites+ko01212//Fatty acid metabolism+ko00071//Fatty acid degradat…	Thiolase, N-terminal domain		hypothetical protein PPTG_04240 [Phytophthora parasitica INRA-310] >ETI35867.1 hypothetical protein F443_17850 [Phytophthora parasitica P1569] >ETK76130.1 hypothetical protein L915_17373 [Phytophthora parasitica] >ETL29576.1 hypothetical protein L916_17265 [Phytophthora parasitica] >ETL82773.1 hypothetical protein L917_17098 [Phytophthora parasitica] >ETM36028.1 hypothetical protein L914_17168 [P…	[I] KOG1391 Acetyl-CoA acetyltransferase	3-ketoacyl-CoA thiolase 5, peroxisomal OS=Arabidopsis thaliana GN=KAT5 PE=2 SV=2	GO:0006635//fatty acid beta-oxidation;GO:0008152//metabolic process;GO:0003988//acetyl-CoA C-acyltransferase activity;GO:0016747//transferase activity, transferring acyl groups other than amino-acyl groups;GO:0005739//mitochondrion
Unigene75784_All	859	ko00380//Tryptophan metabolism;ko00071//Fatty acid degradation;ko00592//alpha-Linolenic acid metabolism;ko00310//Lysine degradation;ko01212//Fatty acid metabolism;ko00640//Propanoate metabolism;ko00280//Valine, leucine and isoleucine degradation;ko01100//Metabolic pathways;ko04146//Peroxisome;ko00620//Pyruvate metabolism;ko01040//Biosynthesis of unsaturated fatty acids;ko00900//Terpenoid backbone…	Cellular Processes;Metabolism	Global and overview maps;Amino acid metabolism;Carbohydrate metabolism;Metabolism of terpenoids and polyketides;Lipid metabolism;Transport and catabolism	-6.42672	4.11986e-11	1.54866e-11	K00626//acetyl-CoA C-acetyltransferase [EC:2.3.1.9]+ko00310//Lysine degradation+ko00380//Tryptophan metabolism+ko00900//Terpenoid backbone biosynthesis+ko00280//Valine, leucine and isoleucine degradation+ko00640//Propanoate metabolism+ko01100//Metabolic pathways+ko00650//Butanoate metabolism+ko01110//Biosynthesis of secondary metabolites+ko01212//Fatty acid metabolism+ko00071//Fatty acid degradat…	Thiolase, N-terminal domain		acetyl-CoA acyltransferase 2 [Saprolegnia diclina VS20] >EQC40076.1 acetyl-CoA acyltransferase 2 [Saprolegnia diclina VS20]	[I] KOG1391 Acetyl-CoA acetyltransferase	3-ketoacyl-CoA thiolase 1, peroxisomal OS=Arabidopsis thaliana GN=KAT1 PE=2 SV=2	GO:0008152//metabolic process;GO:0016747//transferase activity, transferring acyl groups other than amino-acyl groups
Unigene74336_All	907	ko00900//Terpenoid backbone biosynthesis;ko01212//Fatty acid metabolism;ko00630//Glyoxylate and dicarboxylate metabolism;ko01110//Biosynthesis of secondary metabolites;ko04146//Peroxisome;ko00650//Butanoate metabolism;ko00310//Lysine degradation;ko01100//Metabolic pathways;ko00072//Synthesis and degradation of ketone bodies;ko00640//Propanoate metabolism;ko00380//Tryptophan metabolism;ko00071//Fa…	Metabolism;Cellular Processes	Amino acid metabolism;Metabolism of terpenoids and polyketides;Global and overview maps;Transport and catabolism;Carbohydrate metabolism;Lipid metabolism	-6.58899	3.27223e-12	1.15461e-12	K07513//acetyl-CoA acyltransferase 1 [EC:2.3.1.16]+ko04146//Peroxisome+ko00280//Valine, leucine and isoleucine degradation+ko00592//alpha-Linolenic acid metabolism+ko01100//Metabolic pathways+ko01110//Biosynthesis of secondary metabolites+ko01212//Fatty acid metabolism+ko01040//Biosynthesis of unsaturated fatty acids+ko00071//Fatty acid degradation;K07513//acetyl-CoA acyltransferase 1 [EC:2.3.1.1…	Thiolase, N-terminal domain		predicted protein [Phaeodactylum tricornutum CCAP 1055/1] >EEC48497.1 predicted protein [Phaeodactylum tricornutum CCAP 1055/1]	[I] KOG1391 Acetyl-CoA acetyltransferase	3-ketoacyl-CoA thiolase 2, peroxisomal OS=Arabidopsis thaliana GN=PED1 PE=1 SV=2	GO:0008152//metabolic process;GO:0016747//transferase activity, transferring acyl groups other than amino-acyl groups
CL8671.Contig1_All	1404	ko01100//Metabolic pathways;ko04146//Peroxisome;ko00061//Fatty acid biosynthesis;ko01212//Fatty acid metabolism;ko00071//Fatty acid degradation	Metabolism;Cellular Processes	Global and overview maps;Transport and catabolism;Lipid metabolism	-7.34293	6.50373e-19	1.71238e-19	K01897//long-chain acyl-CoA synthetase [EC:6.2.1.3]+ko04146//Peroxisome+ko01100//Metabolic pathways+ko00061//Fatty acid biosynthesis+ko01212//Fatty acid metabolism+ko00071//Fatty acid degradation;K01897//long-chain acyl-CoA synthetase [EC:6.2.1.3]+ko04146//Peroxisome+ko01100//Metabolic pathways+ko00061//Fatty acid biosynthesis+ko01212//Fatty acid metabolism+ko00071//Fatty acid degradation;K01897/…	AMP-binding enzyme		long-chain acyl-CoA synthetase [Galdieria sulphuraria] >EME32573.1 long-chain acyl-CoA synthetase [Galdieria sulphuraria]	[I] KOG1256 Long-chain acyl-CoA synthetases (AMP-forming)	Long chain acyl-CoA synthetase 7, peroxisomal OS=Arabidopsis thaliana GN=LACS7 PE=1 SV=2	GO:0008152//metabolic process;GO:0004467//long-chain fatty acid-CoA ligase activity;GO:0003824//catalytic activity;GO:0102391//decanoate--CoA ligase activity;GO:0016874//ligase activity
CL6253.Contig4_All	2419	ko01100//Metabolic pathways;ko04146//Peroxisome;ko00071//Fatty acid degradation;ko00061//Fatty acid biosynthesis;ko01212//Fatty acid metabolism	Cellular Processes;Metabolism	Transport and catabolism;Global and overview maps;Lipid metabolism	-7.36622	3.60491e-19	9.41021e-20	K01897//long-chain acyl-CoA synthetase [EC:6.2.1.3]+ko04146//Peroxisome+ko01100//Metabolic pathways+ko00061//Fatty acid biosynthesis+ko01212//Fatty acid metabolism+ko00071//Fatty acid degradation;K01897//long-chain acyl-CoA synthetase [EC:6.2.1.3]+ko04146//Peroxisome+ko01100//Metabolic pathways+ko00061//Fatty acid biosynthesis+ko01212//Fatty acid metabolism+ko00071//Fatty acid degradation;K01897/…	AMP-binding enzyme		probable long-chain fatty acid coenzyme A ligase [Cyanidioschyzon merolae strain 10D] >BAM80796.1 probable long-chain fatty acid coenzyme A ligase [Cyanidioschyzon merolae strain 10D]	[I] KOG1256 Long-chain acyl-CoA synthetases (AMP-forming)	Long chain acyl-CoA synthetase 7, peroxisomal OS=Arabidopsis thaliana GN=LACS7 PE=1 SV=2	GO:0008152//metabolic process;GO:0004467//long-chain fatty acid-CoA ligase activity;GO:0003824//catalytic activity;GO:0102391//decanoate--CoA ligase activity;GO:0016874//ligase activity
Unigene87700_All	1280	ko01100//Metabolic pathways;ko00900//Terpenoid backbone biosynthesis;ko01110//Biosynthesis of secondary metabolites;ko00280//Valine, leucine and isoleucine degradation;ko00640//Propanoate metabolism;ko00650//Butanoate metabolism;ko00310//Lysine degradation;ko00072//Synthesis and degradation of ketone bodies;ko00630//Glyoxylate and dicarboxylate metabolism;ko01200//Carbon metabolism;ko00620//Pyruv…	Metabolism	Amino acid metabolism;Carbohydrate metabolism;Metabolism of terpenoids and polyketides;Lipid metabolism;Global and overview maps	-7.80259	1.23582e-24	2.72041e-25	K00626//acetyl-CoA C-acetyltransferase [EC:2.3.1.9]+ko00310//Lysine degradation+ko00380//Tryptophan metabolism+ko00900//Terpenoid backbone biosynthesis+ko00280//Valine, leucine and isoleucine degradation+ko00640//Propanoate metabolism+ko01100//Metabolic pathways+ko00650//Butanoate metabolism+ko01110//Biosynthesis of secondary metabolites+ko01212//Fatty acid metabolism+ko00071//Fatty acid degradat…	Thiolase, N-terminal domain	XM_009525420.1 Phytophthora sojae hypothetical protein partial mRNA	acetyl-CoA acetyltransferase [Thraustotheca clavata]	[I] KOG1390 Acetyl-CoA acetyltransferase	Probable acetyl-CoA acetyltransferase, cytosolic 2 OS=Arabidopsis thaliana GN=At5g47720 PE=2 SV=1	GO:0006635//fatty acid beta-oxidation;GO:0008152//metabolic process;GO:0005829//cytosol;GO:0003985//acetyl-CoA C-acetyltransferase activity;GO:0016747//transferase activity, transferring acyl groups other than amino-acyl groups
CL1121.Contig17_All	2611	ko00280//Valine, leucine and isoleucine degradation;ko01100//Metabolic pathways;ko00071//Fatty acid degradation;ko04146//Peroxisome;ko01212//Fatty acid metabolism;ko00061//Fatty acid biosynthesis	Cellular Processes;Metabolism	Amino acid metabolism;Lipid metabolism;Global and overview maps;Transport and catabolism	-7.89723	5.26356e-26	1.12045e-26	K18660//malonyl-CoA/methylmalonyl-CoA synthetase [EC:6.2.1.-]+ko00280//Valine, leucine and isoleucine degradation;K01897//long-chain acyl-CoA synthetase [EC:6.2.1.3]+ko04146//Peroxisome+ko01100//Metabolic pathways+ko00061//Fatty acid biosynthesis+ko01212//Fatty acid metabolism+ko00071//Fatty acid degradation;K01897//long-chain acyl-CoA synthetase [EC:6.2.1.3]+ko04146//Peroxisome+ko01100//Metaboli…	AMP-binding enzyme		long chain acyl-coA synthetase [Ectocarpus siliculosus]	[I] KOG1256 Long-chain acyl-CoA synthetases (AMP-forming)		GO:0008152//metabolic process;GO:0003824//catalytic activity
CL3869.Contig1_All	1748	ko00280//Valine, leucine and isoleucine degradation;ko00053//Ascorbate and aldarate metabolism;ko00340//Histidine metabolism;ko00410//beta-Alanine metabolism;ko00620//Pyruvate metabolism;ko00561//Glycerolipid metabolism;ko00903//Limonene and pinene degradation;ko00071//Fatty acid degradation;ko00380//Tryptophan metabolism;ko01100//Metabolic pathways;ko00330//Arginine and proline metabolism;ko0111…	Metabolism	Amino acid metabolism;Lipid metabolism;Carbohydrate metabolism;Global and overview maps;Metabolism of other amino acids;Metabolism of terpenoids and polyketides	-8.40073	1.32048e-34	2.31932e-35	K00128//aldehyde dehydrogenase (NAD+) [EC:1.2.1.3]+ko00410//beta-Alanine metabolism+ko00310//Lysine degradation+ko00010//Glycolysis / Gluconeogenesis+ko00903//Limonene and pinene degradation+ko00380//Tryptophan metabolism+ko00330//Arginine and proline metabolism+ko00280//Valine, leucine and isoleucine degradation+ko01100//Metabolic pathways+ko00053//Ascorbate and aldarate metabolism+ko00340//Hist…	Aldehyde dehydrogenase family		aldehyde dehydrogenase (NAD+) [Galdieria sulphuraria] >EME26154.1 aldehyde dehydrogenase (NAD+) [Galdieria sulphuraria]	[C] KOG2450 Aldehyde dehydrogenase	Aldehyde dehydrogenase family 2 member B7, mitochondrial OS=Arabidopsis thaliana GN=ALDH2B7 PE=1 SV=2	GO:0004029//aldehyde dehydrogenase (NAD) activity;GO:0016491//oxidoreductase activity
CL3869.Contig2_All	1662	ko00380//Tryptophan metabolism;ko00310//Lysine degradation;ko00410//beta-Alanine metabolism;ko00010//Glycolysis / Gluconeogenesis;ko00053//Ascorbate and aldarate metabolism;ko01110//Biosynthesis of secondary metabolites;ko00340//Histidine metabolism;ko00561//Glycerolipid metabolism;ko00903//Limonene and pinene degradation;ko00280//Valine, leucine and isoleucine degradation;ko01100//Metabolic path…	Metabolism	Global and overview maps;Lipid metabolism;Carbohydrate metabolism;Amino acid metabolism;Metabolism of terpenoids and polyketides;Metabolism of other amino acids	-8.52818	3.54254e-37	5.89728e-38	K00128//aldehyde dehydrogenase (NAD+) [EC:1.2.1.3]+ko00410//beta-Alanine metabolism+ko00310//Lysine degradation+ko00010//Glycolysis / Gluconeogenesis+ko00903//Limonene and pinene degradation+ko00380//Tryptophan metabolism+ko00330//Arginine and proline metabolism+ko00280//Valine, leucine and isoleucine degradation+ko01100//Metabolic pathways+ko00053//Ascorbate and aldarate metabolism+ko00340//Hist…	Aldehyde dehydrogenase family	XM_005778977.1 Emiliania huxleyi CCMP1516 putative mitochondrial aldehyde dehydrogenase (ALDH10), mRNA	aldehyde dehydrogenase (NAD+) [Galdieria sulphuraria] >EME26154.1 aldehyde dehydrogenase (NAD+) [Galdieria sulphuraria]	[C] KOG2450 Aldehyde dehydrogenase	Aldehyde dehydrogenase family 2 member B4, mitochondrial OS=Arabidopsis thaliana GN=ALDH2B4 PE=1 SV=1	GO:0004029//aldehyde dehydrogenase (NAD) activity;GO:0016491//oxidoreductase activity
CL1121.Contig4_All	3513	ko01100//Metabolic pathways;ko00071//Fatty acid degradation;ko00061//Fatty acid biosynthesis;ko04146//Peroxisome;ko01212//Fatty acid metabolism	Cellular Processes;Metabolism	Global and overview maps;Lipid metabolism;Transport and catabolism	-9.53465	6.38195e-65	7.12121e-66	K01897//long-chain acyl-CoA synthetase [EC:6.2.1.3]+ko04146//Peroxisome+ko01100//Metabolic pathways+ko00061//Fatty acid biosynthesis+ko01212//Fatty acid metabolism+ko00071//Fatty acid degradation;K01897//long-chain acyl-CoA synthetase [EC:6.2.1.3]+ko04146//Peroxisome+ko01100//Metabolic pathways+ko00061//Fatty acid biosynthesis+ko01212//Fatty acid metabolism+ko00071//Fatty acid degradation;K01897/…	AMP-binding enzyme		long chain acyl-coA synthetase [Ectocarpus siliculosus]	[I] KOG1180 Acyl-CoA synthetase	Long chain acyl-CoA synthetase 8 OS=Arabidopsis thaliana GN=LACS8 PE=1 SV=1	GO:0004467//long-chain fatty acid-CoA ligase activity;GO:0102391//decanoate--CoA ligase activity
CL1121.Contig2_All	1646	ko04146//Peroxisome;ko01100//Metabolic pathways;ko00061//Fatty acid biosynthesis;ko00071//Fatty acid degradation;ko01212//Fatty acid metabolism	Metabolism;Cellular Processes	Global and overview maps;Lipid metabolism;Transport and catabolism	-10.0709	8.14737e-87	7.35255e-88	K01897//long-chain acyl-CoA synthetase [EC:6.2.1.3]+ko04146//Peroxisome+ko01100//Metabolic pathways+ko00061//Fatty acid biosynthesis+ko01212//Fatty acid metabolism+ko00071//Fatty acid degradation;K01897//long-chain acyl-CoA synthetase [EC:6.2.1.3]+ko04146//Peroxisome+ko01100//Metabolic pathways+ko00061//Fatty acid biosynthesis+ko01212//Fatty acid metabolism+ko00071//Fatty acid degradation;K01897/…	AMP-binding enzyme	XM_009832301.1 Aphanomyces astaci hypothetical protein mRNA	long chain acyl-coA synthetase [Ectocarpus siliculosus]	[I] KOG1256 Long-chain acyl-CoA synthetases (AMP-forming)	Long chain acyl-CoA synthetase 7, peroxisomal OS=Arabidopsis thaliana GN=LACS7 PE=1 SV=2

## Sheet: Fatty acid elongation 
Supplementary data 5:	Differentially expressed genes involved in fatty acid elongation metabolism
Gene ID	Length	Pathway Name	Level 1	Level 2	log2(He_1000/He_400)	Qvalue(He_400-vs-He_1000)	Pvalue(He_400-vs-He_1000)	Kegg Orthology	Pfam	Nt	Nr	Kog	Swissprot	GO
CL11197.Contig1_All	1239	ko01040//Biosynthesis of unsaturated fatty acids;ko01100//Metabolic pathways;ko01110//Biosynthesis of secondary metabolites;ko01212//Fatty acid metabolism;ko00062//Fatty acid elongation	Metabolism	Global and overview maps;Lipid metabolism	2.15002	1.53805e-195	7.47672e-197	K10246//fatty acid elongase 3 [EC:2.3.1.199]+ko01100//Metabolic pathways+ko01110//Biosynthesis of secondary metabolites+ko00062//Fatty acid elongation+ko01212//Fatty acid metabolism+ko01040//Biosynthesis of unsaturated fatty acids;K10246//fatty acid elongase 3 [EC:2.3.1.199]+ko01100//Metabolic pathways+ko01110//Biosynthesis of secondary metabolites+ko00062//Fatty acid elongation+ko01212//Fatty ac…	GNS1/SUR4 family		fatty-acyl [Nannochloropsis gaditana]	[I] KOG3072 Long chain fatty acid elongase		GO:0102336//3-oxo-arachidoyl-CoA synthase activity;GO:0102756//very-long-chain 3-ketoacyl-CoA synthase activity;GO:0102337//3-oxo-cerotoyl-CoA synthase activity;GO:0016021//integral component of membrane;GO:0006633//fatty acid biosynthetic process;GO:0102338//3-oxo-lignoceronyl-CoA synthase activity
CL2562.Contig1_All	1753	ko01212//Fatty acid metabolism;ko00062//Fatty acid elongation;ko01040//Biosynthesis of unsaturated fatty acids;ko01110//Biosynthesis of secondary metabolites;ko01100//Metabolic pathways	Metabolism	Lipid metabolism;Global and overview maps	1.75747	1.09307e-256	4.3089e-258	K10703//very-long-chain (3R)-3-hydroxyacyl-CoA dehydratase [EC:4.2.1.134]+ko01100//Metabolic pathways+ko01110//Biosynthesis of secondary metabolites+ko00062//Fatty acid elongation+ko01212//Fatty acid metabolism+ko01040//Biosynthesis of unsaturated fatty acids;K10703//very-long-chain (3R)-3-hydroxyacyl-CoA dehydratase [EC:4.2.1.134]+ko01100//Metabolic pathways+ko01110//Biosynthesis of secondary me…	Protein tyrosine phosphatase-like protein, PTPLA		Putative tyrosine phosphatase [Ectocarpus siliculosus]	[R] KOG3187 Protein tyrosine phosphatase-like protein PTPLA (contains Pro instead of catalytic Arg)	Very-long-chain (3R)-3-hydroxyacyl-CoA dehydratase PASTICCINO 2 OS=Arabidopsis thaliana GN=PAS2 PE=1 SV=1	GO:0030497//fatty acid elongation;GO:0018812//3-hydroxyacyl-CoA dehydratase activity;GO:0030176//integral component of endoplasmic reticulum membrane;GO:0030148//sphingolipid biosynthetic process;GO:0016021//integral component of membrane;GO:0042761//very long-chain fatty acid biosynthetic process
CL2562.Contig2_All	1284	ko01040//Biosynthesis of unsaturated fatty acids;ko01100//Metabolic pathways;ko00062//Fatty acid elongation;ko01212//Fatty acid metabolism;ko01110//Biosynthesis of secondary metabolites	Metabolism	Lipid metabolism;Global and overview maps	1.73726	0	0	K10703//very-long-chain (3R)-3-hydroxyacyl-CoA dehydratase [EC:4.2.1.134]+ko01100//Metabolic pathways+ko01110//Biosynthesis of secondary metabolites+ko00062//Fatty acid elongation+ko01212//Fatty acid metabolism+ko01040//Biosynthesis of unsaturated fatty acids;K10703//very-long-chain (3R)-3-hydroxyacyl-CoA dehydratase [EC:4.2.1.134]+ko01100//Metabolic pathways+ko01110//Biosynthesis of secondary me…	Protein tyrosine phosphatase-like protein, PTPLA		Putative tyrosine phosphatase [Ectocarpus siliculosus]	[R] KOG3187 Protein tyrosine phosphatase-like protein PTPLA (contains Pro instead of catalytic Arg)	Very-long-chain (3R)-3-hydroxyacyl-CoA dehydratase PASTICCINO 2 OS=Arabidopsis thaliana GN=PAS2 PE=1 SV=1	GO:0030497//fatty acid elongation;GO:0018812//3-hydroxyacyl-CoA dehydratase activity;GO:0030176//integral component of endoplasmic reticulum membrane;GO:0030148//sphingolipid biosynthetic process;GO:0016021//integral component of membrane;GO:0042761//very long-chain fatty acid biosynthetic process
CL4087.Contig2_All	1037	ko01212//Fatty acid metabolism;ko01100//Metabolic pathways;ko00062//Fatty acid elongation	Metabolism	Global and overview maps;Lipid metabolism	1.4733	1.86183e-34	3.27875e-35	K07512//mitochondrial trans-2-enoyl-CoA reductase [EC:1.3.1.38]+ko01100//Metabolic pathways+ko00062//Fatty acid elongation+ko01212//Fatty acid metabolism;K07512//mitochondrial trans-2-enoyl-CoA reductase [EC:1.3.1.38]+ko01100//Metabolic pathways+ko00062//Fatty acid elongation+ko01212//Fatty acid metabolism;K07512//mitochondrial trans-2-enoyl-CoA reductase [EC:1.3.1.38]+ko01100//Metabolic pathways…	Zinc-binding dehydrogenase		hypothetical protein SPRG_15716 [Saprolegnia parasitica CBS 223.65] >KDO19149.1 hypothetical protein SPRG_15716 [Saprolegnia parasitica CBS 223.65]	[KC] KOG0025 Zn2+-binding dehydrogenase (nuclear receptor binding factor-1)	Enoyl-[acyl-carrier-protein] reductase, mitochondrial OS=Arabidopsis thaliana GN=At3g45770 PE=1 SV=1	GO:0016491//oxidoreductase activity
CL2562.Contig4_All	1234	ko01212//Fatty acid metabolism;ko00062//Fatty acid elongation;ko01100//Metabolic pathways;ko01110//Biosynthesis of secondary metabolites;ko01040//Biosynthesis of unsaturated fatty acids	Metabolism	Lipid metabolism;Global and overview maps	1.26347	4.02017e-114	2.9682e-115	K10703//very-long-chain (3R)-3-hydroxyacyl-CoA dehydratase [EC:4.2.1.134]+ko01100//Metabolic pathways+ko01110//Biosynthesis of secondary metabolites+ko00062//Fatty acid elongation+ko01212//Fatty acid metabolism+ko01040//Biosynthesis of unsaturated fatty acids;K10703//very-long-chain (3R)-3-hydroxyacyl-CoA dehydratase [EC:4.2.1.134]+ko01100//Metabolic pathways+ko01110//Biosynthesis of secondary me…	Protein tyrosine phosphatase-like protein, PTPLA		Putative tyrosine phosphatase [Ectocarpus siliculosus]	[R] KOG3187 Protein tyrosine phosphatase-like protein PTPLA (contains Pro instead of catalytic Arg)	Very-long-chain (3R)-3-hydroxyacyl-CoA dehydratase PASTICCINO 2 OS=Arabidopsis thaliana GN=PAS2 PE=1 SV=1	GO:0030497//fatty acid elongation;GO:0018812//3-hydroxyacyl-CoA dehydratase activity;GO:0030176//integral component of endoplasmic reticulum membrane;GO:0030148//sphingolipid biosynthetic process;GO:0016021//integral component of membrane;GO:0042761//very long-chain fatty acid biosynthetic process
CL5309.Contig3_All	1483	ko00062//Fatty acid elongation	Metabolism	Lipid metabolism	1.14595	4.49665e-11	1.69391e-11	K01076//abhydrolase domain-containing protein 17 [EC:3.1.2.22]+ko00062//Fatty acid elongation;K01076//abhydrolase domain-containing protein 17 [EC:3.1.2.22]+ko00062//Fatty acid elongation;K01076//abhydrolase domain-containing protein 17 [EC:3.1.2.22]+ko00062//Fatty acid elongation	alpha/beta hydrolase fold		hypothetical protein GUITHDRAFT_82161, partial [Guillardia theta CCMP2712] >EKX32569.1 hypothetical protein GUITHDRAFT_82161, partial [Guillardia theta CCMP2712]	[R] KOG4391 Predicted alpha/beta hydrolase BEM46
Unigene11982_All	1528	ko00062//Fatty acid elongation	Metabolism	Lipid metabolism	1.06707	1.80881e-18	4.8512e-19	K01076//abhydrolase domain-containing protein 17 [EC:3.1.2.22]+ko00062//Fatty acid elongation;K01076//abhydrolase domain-containing protein 17 [EC:3.1.2.22]+ko00062//Fatty acid elongation;K01076//abhydrolase domain-containing protein 17 [EC:3.1.2.22]+ko00062//Fatty acid elongation;K01076//abhydrolase domain-containing protein 17 [EC:3.1.2.22]+ko00062//Fatty acid elongation;K01076//abhydrolase dom…	Serine aminopeptidase, S33		hypothetical protein AXG93_1162s1130 [Marchantia polymorpha subsp. ruderalis]	[R] KOG1552 Predicted alpha/beta hydrolase
Unigene22109_All	1697	ko00062//Fatty acid elongation	Metabolism	Lipid metabolism	1.06652	3.20242e-13	1.07189e-13	K01076//abhydrolase domain-containing protein 17 [EC:3.1.2.22]+ko00062//Fatty acid elongation;K01076//abhydrolase domain-containing protein 17 [EC:3.1.2.22]+ko00062//Fatty acid elongation	Serine aminopeptidase, S33		Alpha/beta hydrolase domain-containing protein 13 [Symbiodinium microadriaticum]	[R] KOG1552 Predicted alpha/beta hydrolase
CL3078.Contig3_All	4347	ko00062//Fatty acid elongation;ko01100//Metabolic pathways;ko01110//Biosynthesis of secondary metabolites	Metabolism	Lipid metabolism;Global and overview maps	1.0491	1.74407e-247	7.07161e-249	K15397//3-ketoacyl-CoA synthase [EC:2.3.1.199]+ko01100//Metabolic pathways+ko01110//Biosynthesis of secondary metabolites+ko00062//Fatty acid elongation;K15397//3-ketoacyl-CoA synthase [EC:2.3.1.199]+ko01100//Metabolic pathways+ko01110//Biosynthesis of secondary metabolites+ko00062//Fatty acid elongation;K15397//3-ketoacyl-CoA synthase [EC:2.3.1.199]+ko01100//Metabolic pathways+ko01110//Biosynthe…	FAE1/Type III polyketide synthase-like protein	XM_011399247.1 Auxenochlorella protothecoides 3-ketoacyl-CoA synthase 9 partial mRNA >KF517429.1 Auxenochlorella protothecoides strain 0710 acyl groups transferase mRNA, complete cds	beta ketoacyl-coa synthase [Phaeodactylum tricornutum CCAP 1055/1] >AAW70160.1 condensing enzyme [Phaeodactylum tricornutum] >EEC49201.1 beta ketoacyl-coa synthase [Phaeodactylum tricornutum CCAP 1055/1] >ANQ45192.1 3-ketoacyl-CoA synthase 1 [Phaeodactylum tricornutum]	[I] LSE0253 A Fatty acid elongase/3-ketoacyl-CoA synthase	3-ketoacyl-CoA synthase 9 OS=Arabidopsis thaliana GN=KCS9 PE=2 SV=1	GO:0016020//membrane;GO:0016301//kinase activity;GO:0016573//histone acetylation;GO:0051087//chaperone binding;GO:0016021//integral component of membrane;GO:0000123//histone acetyltransferase complex;GO:0016747//transferase activity, transferring acyl groups other than amino-acyl groups;GO:0006633//fatty acid biosynthetic process
CL10687.Contig1_All	2243	ko00062//Fatty acid elongation;ko01212//Fatty acid metabolism;ko03018//RNA degradation;ko01100//Metabolic pathways	Genetic Information Processing;Metabolism	Global and overview maps;Lipid metabolism;Folding, sorting and degradation	-1.06856	1.1262e-05	6.55507e-06	K07512//mitochondrial trans-2-enoyl-CoA reductase [EC:1.3.1.38]+ko01100//Metabolic pathways+ko00062//Fatty acid elongation+ko01212//Fatty acid metabolism;K07512//mitochondrial trans-2-enoyl-CoA reductase [EC:1.3.1.38]+ko01100//Metabolic pathways+ko00062//Fatty acid elongation+ko01212//Fatty acid metabolism;K07512//mitochondrial trans-2-enoyl-CoA reductase [EC:1.3.1.38]+ko01100//Metabolic pathways…	Zinc-binding dehydrogenase		hypothetical protein SELMODRAFT_405152 [Selaginella moellendorffii] >EFJ35217.1 hypothetical protein SELMODRAFT_405152 [Selaginella moellendorffii]	[KC] KOG0025 Zn2+-binding dehydrogenase (nuclear receptor binding factor-1)	Probable mannitol dehydrogenase 1 OS=Stylosanthes humilis GN=CAD1 PE=2 SV=1	GO:0016491//oxidoreductase activity
CL7280.Contig1_All	1584	ko00062//Fatty acid elongation	Metabolism	Lipid metabolism	-1.42127	1.52861e-75	1.52675e-76	K01076//abhydrolase domain-containing protein 17 [EC:3.1.2.22]+ko00062//Fatty acid elongation	Serine aminopeptidase, S33		hypothetical protein GUITHDRAFT_59134, partial [Guillardia theta CCMP2712] >EKX42200.1 hypothetical protein GUITHDRAFT_59134, partial [Guillardia theta CCMP2712]	[R] KOG1552 Predicted alpha/beta hydrolase
Unigene46161_All	1691	ko00062//Fatty acid elongation	Metabolism	Lipid metabolism	-1.54515	5.85301e-247	2.37438e-248	K01076//abhydrolase domain-containing protein 17 [EC:3.1.2.22]+ko00062//Fatty acid elongation;K01076//abhydrolase domain-containing protein 17 [EC:3.1.2.22]+ko00062//Fatty acid elongation;K01076//abhydrolase domain-containing protein 17 [EC:3.1.2.22]+ko00062//Fatty acid elongation;K01076//abhydrolase domain-containing protein 17 [EC:3.1.2.22]+ko00062//Fatty acid elongation	Serine aminopeptidase, S33		conserved unknown protein [Ectocarpus siliculosus]	[R] KOG1552 Predicted alpha/beta hydrolase
CL7280.Contig2_All	1625	ko00062//Fatty acid elongation	Metabolism	Lipid metabolism	-1.56596	3.93546e-216	1.77854e-217	K01076//abhydrolase domain-containing protein 17 [EC:3.1.2.22]+ko00062//Fatty acid elongation;K01076//abhydrolase domain-containing protein 17 [EC:3.1.2.22]+ko00062//Fatty acid elongation	Serine aminopeptidase, S33		hypothetical protein GUITHDRAFT_59134, partial [Guillardia theta CCMP2712] >EKX42200.1 hypothetical protein GUITHDRAFT_59134, partial [Guillardia theta CCMP2712]	[R] KOG1552 Predicted alpha/beta hydrolase
Unigene42506_All	1289	ko01100//Metabolic pathways;ko00860//Porphyrin and chlorophyll metabolism;ko01212//Fatty acid metabolism;ko01040//Biosynthesis of unsaturated fatty acids;ko00062//Fatty acid elongation;ko01110//Biosynthesis of secondary metabolites	Metabolism	Lipid metabolism;Global and overview maps;Metabolism of cofactors and vitamins	-2.78164	1.43391e-08	6.37352e-09	K22970//17beta-estradiol 17-dehydrogenase / 3beta-hydroxysteroid 3-dehydrogenase [EC:1.1.1.62 1.1.1.270];K10251//17beta-estradiol 17-dehydrogenase / very-long-chain 3-oxoacyl-CoA reductase [EC:1.1.1.62 1.1.1.330]+ko01100//Metabolic pathways+ko01110//Biosynthesis of secondary metabolites+ko00062//Fatty acid elongation+ko01212//Fatty acid metabolism+ko01040//Biosynthesis of unsaturated fatty acids;…	Aldo/keto reductase family		putative oxidoreductase ycsn [Nannochloropsis gaditana]	[R] KOG0725 Reductases with broad range of substrate specificities	Probable aldo-keto reductase 1 OS=Glycine max GN=AKR1 PE=2 SV=1
CL6772.Contig2_All	943	ko01100//Metabolic pathways;ko00280//Valine, leucine and isoleucine degradation;ko00640//Propanoate metabolism;ko00410//beta-Alanine metabolism;ko01200//Carbon metabolism;ko00592//alpha-Linolenic acid metabolism;ko00062//Fatty acid elongation;ko01212//Fatty acid metabolism;ko01110//Biosynthesis of secondary metabolites;ko00071//Fatty acid degradation;ko00380//Tryptophan metabolism;ko00650//Butano…	Metabolism	Global and overview maps;Lipid metabolism;Metabolism of other amino acids;Carbohydrate metabolism;Amino acid metabolism	-4.12738	1.85567e-07	9.02744e-08	K07511//enoyl-CoA hydratase [EC:4.2.1.17]+ko00410//beta-Alanine metabolism+ko00310//Lysine degradation+ko00380//Tryptophan metabolism+ko00280//Valine, leucine and isoleucine degradation+ko00640//Propanoate metabolism+ko01100//Metabolic pathways+ko00650//Butanoate metabolism+ko01110//Biosynthesis of secondary metabolites+ko00062//Fatty acid elongation+ko01212//Fatty acid metabolism+ko00071//Fatty …	Enoyl-CoA hydratase/isomerase		hypothetical protein H257_04445 [Aphanomyces astaci] >ETV83835.1 hypothetical protein H257_04445 [Aphanomyces astaci]	[I] KOG1680 Enoyl-CoA hydratase	Peroxisomal fatty acid beta-oxidation multifunctional protein MFP2 OS=Arabidopsis thaliana GN=MFP2 PE=1 SV=1	GO:0008152//metabolic process;GO:0003824//catalytic activity
CL7673.Contig2_All	5334	ko00903//Limonene and pinene degradation;ko00410//beta-Alanine metabolism;ko01200//Carbon metabolism;ko00650//Butanoate metabolism;ko01212//Fatty acid metabolism;ko01100//Metabolic pathways;ko00280//Valine, leucine and isoleucine degradation;ko00062//Fatty acid elongation;ko01110//Biosynthesis of secondary metabolites;ko00360//Phenylalanine metabolism;ko00310//Lysine degradation;ko00071//Fatty ac…	Metabolism	Amino acid metabolism;Global and overview maps;Metabolism of other amino acids;Lipid metabolism;Carbohydrate metabolism;Metabolism of terpenoids and polyketides	-4.19032	4.991e-90	4.38866e-91	K05607//methylglutaconyl-CoA hydratase [EC:4.2.1.18]+ko00280//Valine, leucine and isoleucine degradation+ko01100//Metabolic pathways;K01692//enoyl-CoA hydratase [EC:4.2.1.17]+ko00410//beta-Alanine metabolism+ko00310//Lysine degradation+ko00903//Limonene and pinene degradation+ko00380//Tryptophan metabolism+ko00280//Valine, leucine and isoleucine degradation+ko00640//Propanoate metabolism+ko01100/…	Cytochrome c-type biogenesis protein CcmF C-terminal		heme lyase (mitochondrion) [Klebsormidium flaccidum] >GAQ93806.1 cytochrome c biogenesis factor N (mitochondrion) [Klebsormidium nitens]	[I] KOG1680 Enoyl-CoA hydratase	Cytochrome c biogenesis CcmF N-terminal-like mitochondrial protein 2 (Fragment) OS=Arabidopsis thaliana GN=CCMFN2 PE=1 SV=2	GO:0015232//heme transporter activity;GO:0016829//lyase activity;GO:0020037//heme binding;GO:0017004//cytochrome complex assembly;GO:0016021//integral component of membrane;GO:0005739//mitochondrion
Unigene71707_All	647	ko03018//RNA degradation;ko01100//Metabolic pathways;ko00062//Fatty acid elongation;ko01212//Fatty acid metabolism	Genetic Information Processing;Metabolism	Global and overview maps;Folding, sorting and degradation;Lipid metabolism	-4.73484	0.000298398	0.000210881	K12599//antiviral helicase SKI2 [EC:3.6.4.-]+ko03018//RNA degradation;K07512//mitochondrial trans-2-enoyl-CoA reductase [EC:1.3.1.38]+ko01100//Metabolic pathways+ko00062//Fatty acid elongation+ko01212//Fatty acid metabolism;K07512//mitochondrial trans-2-enoyl-CoA reductase [EC:1.3.1.38]+ko01100//Metabolic pathways+ko00062//Fatty acid elongation+ko01212//Fatty acid metabolism;K07512//mitochondrial…	Alcohol dehydrogenase GroES-like domain		hypothetical protein H257_06435 [Aphanomyces astaci] >ETV81000.1 hypothetical protein H257_06435 [Aphanomyces astaci]	[CR] KOG1198 Zinc-binding oxidoreductase	2-methylene-furan-3-one reductase OS=Fragaria ananassa GN=EO PE=1 SV=1	GO:0016491//oxidoreductase activity
Unigene75820_All	442	ko00062//Fatty acid elongation;ko00071//Fatty acid degradation;ko01212//Fatty acid metabolism;ko00310//Lysine degradation;ko00903//Limonene and pinene degradation;ko00380//Tryptophan metabolism;ko00640//Propanoate metabolism;ko01110//Biosynthesis of secondary metabolites;ko01100//Metabolic pathways;ko00280//Valine, leucine and isoleucine degradation;ko00650//Butanoate metabolism;ko00360//Phenylal…	Metabolism	Amino acid metabolism;Metabolism of other amino acids;Lipid metabolism;Carbohydrate metabolism;Metabolism of terpenoids and polyketides;Global and overview maps	-4.73484	0.000298398	0.000210881	K01692//enoyl-CoA hydratase [EC:4.2.1.17]+ko00410//beta-Alanine metabolism+ko00310//Lysine degradation+ko00903//Limonene and pinene degradation+ko00380//Tryptophan metabolism+ko00280//Valine, leucine and isoleucine degradation+ko00640//Propanoate metabolism+ko01100//Metabolic pathways+ko00650//Butanoate metabolism+ko01110//Biosynthesis of secondary metabolites+ko01212//Fatty acid metabolism+ko000…	Enoyl-CoA hydratase/isomerase		predicted protein, partial [Thalassiosira pseudonana CCMP1335] >EED93678.1 predicted protein, partial [Thalassiosira pseudonana CCMP1335]	[I] KOG1682 Enoyl-CoA isomerase	3-hydroxyisobutyryl-CoA hydrolase 1 OS=Arabidopsis thaliana GN=CHY1 PE=1 SV=1	GO:0008152//metabolic process;GO:0003824//catalytic activity
Unigene17752_All	1317	ko01212//Fatty acid metabolism;ko01110//Biosynthesis of secondary metabolites;ko00650//Butanoate metabolism;ko01200//Carbon metabolism;ko00062//Fatty acid elongation;ko00640//Propanoate metabolism;ko00310//Lysine degradation;ko00380//Tryptophan metabolism;ko00071//Fatty acid degradation;ko01100//Metabolic pathways;ko00280//Valine, leucine and isoleucine degradation;ko00410//beta-Alanine metabolism	Metabolism	Global and overview maps;Metabolism of other amino acids;Amino acid metabolism;Carbohydrate metabolism;Lipid metabolism	-4.92518	1.68102e-42	2.53571e-43	K07511//enoyl-CoA hydratase [EC:4.2.1.17]+ko00410//beta-Alanine metabolism+ko00310//Lysine degradation+ko00380//Tryptophan metabolism+ko00280//Valine, leucine and isoleucine degradation+ko00640//Propanoate metabolism+ko01100//Metabolic pathways+ko00650//Butanoate metabolism+ko01110//Biosynthesis of secondary metabolites+ko00062//Fatty acid elongation+ko01212//Fatty acid metabolism+ko00071//Fatty …	Enoyl-CoA hydratase/isomerase		enoyl-CoA hydratase, mitochondrial precursor [Phytophthora infestans T30-4] >EEY66838.1 enoyl-CoA hydratase, mitochondrial precursor [Phytophthora infestans T30-4]	[I] KOG1680 Enoyl-CoA hydratase	Probable enoyl-CoA hydratase 2, mitochondrial OS=Arabidopsis thaliana GN=At4g16800 PE=2 SV=1	GO:0006635//fatty acid beta-oxidation;GO:0008152//metabolic process;GO:0003824//catalytic activity;GO:0005739//mitochondrion;GO:0004300//enoyl-CoA hydratase activity
Unigene75732_All	905	ko01200//Carbon metabolism;ko00380//Tryptophan metabolism;ko00310//Lysine degradation;ko00640//Propanoate metabolism;ko00410//beta-Alanine metabolism;ko01110//Biosynthesis of secondary metabolites;ko00280//Valine, leucine and isoleucine degradation;ko00062//Fatty acid elongation;ko01212//Fatty acid metabolism;ko01100//Metabolic pathways;ko00650//Butanoate metabolism;ko00071//Fatty acid degradation	Metabolism	Carbohydrate metabolism;Metabolism of other amino acids;Lipid metabolism;Global and overview maps;Amino acid metabolism	-5.84176	1.51593e-14	4.77152e-15	K07511//enoyl-CoA hydratase [EC:4.2.1.17]+ko00410//beta-Alanine metabolism+ko00310//Lysine degradation+ko00380//Tryptophan metabolism+ko00280//Valine, leucine and isoleucine degradation+ko00640//Propanoate metabolism+ko01100//Metabolic pathways+ko00650//Butanoate metabolism+ko01110//Biosynthesis of secondary metabolites+ko00062//Fatty acid elongation+ko01212//Fatty acid metabolism+ko00071//Fatty …	Enoyl-CoA hydratase/isomerase		hydratase enyol-coa hydratase [Phaeodactylum tricornutum CCAP 1055/1] >EEC43232.1 hydratase enyol-coa hydratase [Phaeodactylum tricornutum CCAP 1055/1]	[I] KOG1680 Enoyl-CoA hydratase	Glyoxysomal fatty acid beta-oxidation multifunctional protein MFP-a OS=Cucumis sativus PE=1 SV=1	GO:0006635//fatty acid beta-oxidation;GO:0008152//metabolic process;GO:0005739//mitochondrion;GO:0004300//enoyl-CoA hydratase activity
Unigene85856_All	1307	ko01110//Biosynthesis of secondary metabolites;ko01100//Metabolic pathways;ko00062//Fatty acid elongation	Metabolism	Global and overview maps;Lipid metabolism	-6.70683	4.45103e-13	1.49983e-13	K15397//3-ketoacyl-CoA synthase [EC:2.3.1.199]+ko01100//Metabolic pathways+ko01110//Biosynthesis of secondary metabolites+ko00062//Fatty acid elongation;K15397//3-ketoacyl-CoA synthase [EC:2.3.1.199]+ko01100//Metabolic pathways+ko01110//Biosynthesis of secondary metabolites+ko00062//Fatty acid elongation;K15397//3-ketoacyl-CoA synthase [EC:2.3.1.199]+ko01100//Metabolic pathways+ko01110//Biosynthe…	FAE1/Type III polyketide synthase-like protein	XM_020320733.1 PREDICTED: Aegilops tauschii subsp. tauschii 3-ketoacyl-CoA synthase 4-like (LOC109761926), mRNA	3-ketoacyl-CoA synthase [Fistulifera solaris]	[I] LSE0253 A Fatty acid elongase/3-ketoacyl-CoA synthase	3-ketoacyl-CoA synthase 2 OS=Arabidopsis thaliana GN=KCS2 PE=2 SV=2	GO:0016020//membrane;GO:0016301//kinase activity;GO:0016573//histone acetylation;GO:0006633//fatty acid biosynthetic process;GO:0016747//transferase activity, transferring acyl groups other than amino-acyl groups;GO:0051087//chaperone binding;GO:0000123//histone acetyltransferase complex

## Sheet: Ether lipid metabolism
Supplementary data 5:	Differentially expressed genes involved in ether lipid metabolism
Gene ID	Length	Pathway Name	Level 1	Level 2	log2(He_1000/He_400)	Qvalue(He_400-vs-He_1000)	Pvalue(He_400-vs-He_1000)	Kegg Orthology	Pfam	Nt	Nr	Kog	Swissprot	GO
Unigene10582_All	2251	ko00565//Ether lipid metabolism;ko00564//Glycerophospholipid metabolism;ko01110//Biosynthesis of secondary metabolites;ko01100//Metabolic pathways;ko00440//Phosphonate and phosphinate metabolism	Metabolism	Metabolism of other amino acids;Global and overview maps;Lipid metabolism	1.32887	5.26272e-23	1.21321e-23	K00993//ethanolaminephosphotransferase [EC:2.7.8.1]+ko00440//Phosphonate and phosphinate metabolism+ko01100//Metabolic pathways+ko01110//Biosynthesis of secondary metabolites+ko00564//Glycerophospholipid metabolism+ko00565//Ether lipid metabolism;K00993//ethanolaminephosphotransferase [EC:2.7.8.1]+ko00440//Phosphonate and phosphinate metabolism+ko01100//Metabolic pathways+ko01110//Biosynthesis of…	CDP-alcohol phosphatidyltransferase		hypothetical protein SDRG_14210 [Saprolegnia diclina VS20] >EQC28119.1 hypothetical protein SDRG_14210 [Saprolegnia diclina VS20]	[I] KOG2877 sn-1,2-diacylglycerol ethanolamine- and cholinephosphotranferases	Leucine-rich repeat extensin-like protein 5 OS=Arabidopsis thaliana GN=LRX5 PE=2 SV=2	GO:0008654//phospholipid biosynthetic process;GO:0016780//phosphotransferase activity, for other substituted phosphate groups;GO:0016021//integral component of membrane
CL6345.Contig1_All	2150	ko00565//Ether lipid metabolism;ko01100//Metabolic pathways;ko00561//Glycerolipid metabolism;ko00564//Glycerophospholipid metabolism;ko01110//Biosynthesis of secondary metabolites	Metabolism	Lipid metabolism;Global and overview maps	1.16654	0	0	K13519//lysophospholipid acyltransferase [EC:2.3.1.51 2.3.1.23 2.3.1.-]+ko01100//Metabolic pathways+ko01110//Biosynthesis of secondary metabolites+ko00564//Glycerophospholipid metabolism+ko00565//Ether lipid metabolism+ko00561//Glycerolipid metabolism;K13519//lysophospholipid acyltransferase [EC:2.3.1.51 2.3.1.23 2.3.1.-]+ko01100//Metabolic pathways+ko01110//Biosynthesis of secondary metabolites+…	MBOAT, membrane-bound O-acyltransferase family		hypothetical protein H310_14403 [Aphanomyces invadans] >ETV90915.1 hypothetical protein H310_14403 [Aphanomyces invadans]	[S] KOG2704 Predicted membrane protein	Lysophospholipid acyltransferase 1 OS=Arabidopsis thaliana GN=LPLAT1 PE=1 SV=1	GO:0016021//integral component of membrane
Unigene5395_All	5357	ko01100//Metabolic pathways;ko00565//Ether lipid metabolism;ko01110//Biosynthesis of secondary metabolites;ko00564//Glycerophospholipid metabolism;ko00440//Phosphonate and phosphinate metabolism	Metabolism	Global and overview maps;Metabolism of other amino acids;Lipid metabolism	-1.16974	1.70163e-86	1.53939e-87	K00993//ethanolaminephosphotransferase [EC:2.7.8.1]+ko00440//Phosphonate and phosphinate metabolism+ko01100//Metabolic pathways+ko01110//Biosynthesis of secondary metabolites+ko00564//Glycerophospholipid metabolism+ko00565//Ether lipid metabolism	Lysine methyltransferase		predicted protein [Thalassiosira pseudonana CCMP1335] >EED90256.1 predicted protein [Thalassiosira pseudonana CCMP1335]
CL1405.Contig1_All	3319	ko00564//Glycerophospholipid metabolism;ko01100//Metabolic pathways;ko00565//Ether lipid metabolism	Metabolism	Lipid metabolism;Global and overview maps	-1.38928	4.1321e-25	8.99129e-26	K13510//lysophosphatidylcholine acyltransferase / lyso-PAF acetyltransferase [EC:2.3.1.23 2.3.1.67]+ko01100//Metabolic pathways+ko00564//Glycerophospholipid metabolism+ko00565//Ether lipid metabolism;K13510//lysophosphatidylcholine acyltransferase / lyso-PAF acetyltransferase [EC:2.3.1.23 2.3.1.67]+ko01100//Metabolic pathways+ko00564//Glycerophospholipid metabolism+ko00565//Ether lipid metabolism…	EF hand		lysophosphatidylcholine acyltransferase [Thraustotheca clavata]	[T] KOG0034 Ca2+/calmodulin-dependent protein phosphatase (calcineurin subunit B), EF-Hand superfamily protein	Calcium-dependent protein kinase 14 OS=Oryza sativa subsp. japonica GN=CPK14 PE=3 SV=1	GO:0008152//metabolic process;GO:0016746//transferase activity, transferring acyl groups;GO:0005509//calcium ion binding;GO:0016021//integral component of membrane
Unigene10601_All	3798	ko00565//Ether lipid metabolism;ko00564//Glycerophospholipid metabolism;ko01100//Metabolic pathways;ko00440//Phosphonate and phosphinate metabolism;ko04141//Protein processing in endoplasmic reticulum;ko01110//Biosynthesis of secondary metabolites	Genetic Information Processing;Metabolism	Lipid metabolism;Global and overview maps;Folding, sorting and degradation;Metabolism of other amino acids	-1.52674	1.22754e-55	1.53491e-56	K14018//phospholipase A-2-activating protein+ko04141//Protein processing in endoplasmic reticulum;K14018//phospholipase A-2-activating protein+ko04141//Protein processing in endoplasmic reticulum;K00993//ethanolaminephosphotransferase [EC:2.7.8.1]+ko00440//Phosphonate and phosphinate metabolism+ko01100//Metabolic pathways+ko01110//Biosynthesis of secondary metabolites+ko00564//Glycerophospholipid…	Lysine methyltransferase		predicted protein [Thalassiosira pseudonana CCMP1335] >EED90256.1 predicted protein [Thalassiosira pseudonana CCMP1335]	[I] KOG0301 Phospholipase A2-activating protein (contains WD40 repeats)	Elongator complex protein 2 OS=Arabidopsis thaliana GN=ELP2 PE=1 SV=1
CL1405.Contig3_All	2104	ko00564//Glycerophospholipid metabolism;ko01100//Metabolic pathways;ko00565//Ether lipid metabolism	Metabolism	Lipid metabolism;Global and overview maps	-1.86222	2.23788e-21	5.42001e-22	K13510//lysophosphatidylcholine acyltransferase / lyso-PAF acetyltransferase [EC:2.3.1.23 2.3.1.67]+ko01100//Metabolic pathways+ko00564//Glycerophospholipid metabolism+ko00565//Ether lipid metabolism;K13510//lysophosphatidylcholine acyltransferase / lyso-PAF acetyltransferase [EC:2.3.1.23 2.3.1.67]+ko01100//Metabolic pathways+ko00564//Glycerophospholipid metabolism+ko00565//Ether lipid metabolism…	EF hand		lysophosphatidylcholine acyltransferase [Thraustotheca clavata]	[T] KOG0034 Ca2+/calmodulin-dependent protein phosphatase (calcineurin subunit B), EF-Hand superfamily protein	Calcium-dependent protein kinase 14 OS=Oryza sativa subsp. japonica GN=CPK14 PE=3 SV=1	GO:0008152//metabolic process;GO:0016746//transferase activity, transferring acyl groups;GO:0005509//calcium ion binding;GO:0016021//integral component of membrane
