# Supplementary material for: Ocean warming and acidification affect the transitional C:N:P ratio and macromolecular accumulation in the harmful raphidophyte Heterosigma akashiwo
Source: Commun Biol. 2023 Feb 6;6:151. doi: 10.1038/s42003-023-04524-8 (PMC9902392; doi:10.1038/s42003-023-04524-8)
Supplement: Supplementary file 8 — Supplementary data 6 [file 42003_2023_4524_MOESM8_ESM.xlsx]

## Sheet: DNA replication
Supplementary data 6:	Differentially expressed genes involved in DNA replication metabolism
Gene ID	Length	Pathway Name	Level 1	Level 2	log2(He_1000/He_400)	Qvalue(He_400-vs-He_1000)	Pvalue(He_400-vs-He_1000)	Kegg Orthology	Pfam	Nt	Nr	Kog	Swissprot	GO
Unigene51525_All	745	ko00520//Amino sugar and nucleotide sugar metabolism;ko01100//Metabolic pathways;ko00073//Cutin, suberine and wax biosynthesis;ko03030//DNA replication	Metabolism;Genetic Information Processing	Carbohydrate metabolism;Replication and repair;Lipid metabolism;Global and overview maps	2.70256	0.000320072	0.00022717	K01183//chitinase [EC:3.2.1.14]+ko00520//Amino sugar and nucleotide sugar metabolism+ko01100//Metabolic pathways;K15400//omega-hydroxypalmitate O-feruloyl transferase [EC:2.3.1.188]+ko00073//Cutin, suberine and wax biosynthesis;K10742//DNA replication ATP-dependent helicase Dna2 [EC:3.6.4.12]+ko03030//DNA replication;K11450//lysine-specific histone demethylase 1A [EC:1.-.-.-];K01183//chitinase [E…	Mitotic checkpoint regulator, MAD2B-interacting		hypothetical protein Naga_100188g13, partial [Nannochloropsis gaditana]	[WV] KOG1216 von Willebrand factor and related coagulation proteins	Lysine-rich arabinogalactan protein 19 OS=Arabidopsis thaliana GN=AGP19 PE=2 SV=2
CL4798.Contig2_All	1408	ko03410//Base excision repair;ko03430//Mismatch repair;ko03420//Nucleotide excision repair;ko03030//DNA replication	Genetic Information Processing	Replication and repair	2.4828	1.41517e-11	5.16792e-12	K04802//proliferating cell nuclear antigen+ko03420//Nucleotide excision repair+ko03030//DNA replication+ko03410//Base excision repair+ko03430//Mismatch repair;K04802//proliferating cell nuclear antigen+ko03420//Nucleotide excision repair+ko03030//DNA replication+ko03410//Base excision repair+ko03430//Mismatch repair	Proliferating cell nuclear antigen, N-terminal domain		proliferating cell nuclear antigen [Nannochloropsis gaditana]	[L] KOG1636 DNA polymerase delta processivity factor (proliferating cell nuclear antigen)	Proliferating cell nuclear antigen OS=Catharanthus roseus PE=2 SV=1	GO:0003677//DNA binding;GO:0005634//nucleus;GO:0006260//DNA replication;GO:0006275//regulation of DNA replication;GO:0030337//DNA polymerase processivity factor activity
CL5578.Contig1_All	901	ko03030//DNA replication;ko03420//Nucleotide excision repair;ko03430//Mismatch repair	Genetic Information Processing	Replication and repair	2.22098	2.47051e-42	3.73752e-43	K10754//replication factor C subunit 1+ko03420//Nucleotide excision repair+ko03030//DNA replication+ko03430//Mismatch repair;K10754//replication factor C subunit 1+ko03420//Nucleotide excision repair+ko03030//DNA replication+ko03430//Mismatch repair;K10754//replication factor C subunit 1+ko03420//Nucleotide excision repair+ko03030//DNA replication+ko03430//Mismatch repair;K10754//replication fact…	BRCA1 C Terminus (BRCT) domain		PREDICTED: replication factor C subunit 1 [Raphanus sativus]	[L] KOG1968 Replication factor C, subunit RFC1 (large subunit)	Replication factor C subunit 1 OS=Oryza sativa subsp. japonica GN=RFC1 PE=2 SV=2
Unigene6042_All	4434	ko03430//Mismatch repair;ko00620//Pyruvate metabolism;ko03030//DNA replication;ko03420//Nucleotide excision repair	Genetic Information Processing;Metabolism	Carbohydrate metabolism;Replication and repair	1.88395	2.37281e-94	2.01677e-95	K19525//vacuolar protein sorting-associated protein 13A/C;K01303//acylaminoacyl-peptidase [EC:3.4.19.1];K15255//ATP-dependent DNA helicase PIF1 [EC:3.6.4.12];K00102//D-lactate dehydrogenase (cytochrome) [EC:1.1.2.4]+ko00620//Pyruvate metabolism;K10756//replication factor C subunit 3/5+ko03420//Nucleotide excision repair+ko03030//DNA replication+ko03430//Mismatch repair	Reverse transcriptase (RNA-dependent DNA polymerase)		PREDICTED: uncharacterized protein LOC103499392 [Cucumis melo]	[R] KOG0017 FOG: Transposon-encoded proteins with TYA, reverse transcriptase, integrase domains in various combinations		GO:0015074//DNA integration;GO:0003676//nucleic acid binding
Unigene41206_All	1889	ko03030//DNA replication	Genetic Information Processing	Replication and repair	1.47219	1.32568e-99	1.08704e-100	K02684//DNA primase small subunit [EC:2.7.7.102]+ko03030//DNA replication;K02684//DNA primase small subunit [EC:2.7.7.102]+ko03030//DNA replication;K02684//DNA primase small subunit [EC:2.7.7.102]+ko03030//DNA replication;K02684//DNA primase small subunit [EC:2.7.7.102]+ko03030//DNA replication;K02684//DNA primase small subunit [EC:2.7.7.102]+ko03030//DNA replication	DNA primase small subunit	XM_009036945.1 Aureococcus anophagefferens hypothetical protein partial mRNA	hypothetical protein L914_08273 [Phytophthora parasitica]	[L] KOG2851 Eukaryotic-type DNA primase, catalytic (small) subunit	Serine/arginine-rich splicing factor SR45 OS=Arabidopsis thaliana GN=SR45 PE=1 SV=1	GO:0003896//DNA primase activity
Unigene28922_All	1608	ko03420//Nucleotide excision repair;ko03430//Mismatch repair;ko03440//Homologous recombination;ko03030//DNA replication	Genetic Information Processing	Replication and repair	1.07636	3.74221e-11	1.4006e-11	K10739//replication factor A2+ko03420//Nucleotide excision repair+ko03030//DNA replication+ko03440//Homologous recombination+ko03430//Mismatch repair;K10739//replication factor A2+ko03420//Nucleotide excision repair+ko03030//DNA replication+ko03440//Homologous recombination+ko03430//Mismatch repair	Replication protein A C terminal	XM_009042684.1 Aureococcus anophagefferens hypothetical protein partial mRNA	hypothetical protein EMIHUDRAFT_121290 [Emiliania huxleyi CCMP1516] >EOD06465.1 hypothetical protein EMIHUDRAFT_121290 [Emiliania huxleyi CCMP1516]	[L] KOG3108 Single-stranded DNA-binding replication protein A (RPA), medium (30 kD) subunit	Glycine-rich cell wall structural protein 1 OS=Petunia hybrida GN=GRP-1 PE=1 SV=1	GO:0016021//integral component of membrane
CL2831.Contig1_All	2331	ko03030//DNA replication	Genetic Information Processing	Replication and repair	1.0619	2.32551e-50	3.1061e-51	K02320//DNA polymerase alpha subunit A [EC:2.7.7.7]+ko03030//DNA replication;K02320//DNA polymerase alpha subunit A [EC:2.7.7.7]+ko03030//DNA replication;K02320//DNA polymerase alpha subunit A [EC:2.7.7.7]+ko03030//DNA replication	DNA polymerase family B	XM_009041460.1 Aureococcus anophagefferens hypothetical protein partial mRNA	conserved unknown protein [Ectocarpus siliculosus]	[L] KOG0970 DNA polymerase alpha, catalytic subunit	DNA polymerase alpha catalytic subunit OS=Oryza sativa subsp. japonica GN=Os01g0868300 PE=2 SV=2	GO:0006272//leading strand elongation;GO:0003677//DNA binding;GO:0005634//nucleus;GO:0006260//DNA replication;GO:0001882//nucleoside binding;GO:0006273//lagging strand elongation;GO:0008408//3'-5' exonuclease activity;GO:0003887//DNA-directed DNA polymerase activity;GO:0046872//metal ion binding;GO:0000166//nucleotide binding;GO:0005658//alpha DNA polymerase:primase complex;GO:0051539//4 iron, 4 …
CL4798.Contig1_All	1394	ko03410//Base excision repair;ko03420//Nucleotide excision repair;ko03430//Mismatch repair;ko03030//DNA replication	Genetic Information Processing	Replication and repair	1.01851	6.60884e-62	7.62826e-63	K04802//proliferating cell nuclear antigen+ko03420//Nucleotide excision repair+ko03030//DNA replication+ko03410//Base excision repair+ko03430//Mismatch repair	Proliferating cell nuclear antigen, N-terminal domain		proliferating cell nuclear antigen [Nannochloropsis gaditana]	[L] KOG1636 DNA polymerase delta processivity factor (proliferating cell nuclear antigen)	Proliferating cell nuclear antigen OS=Catharanthus roseus PE=2 SV=1	GO:0003677//DNA binding;GO:0005634//nucleus;GO:0006260//DNA replication;GO:0006275//regulation of DNA replication;GO:0030337//DNA polymerase processivity factor activity
Unigene23364_All	333	ko03440//Homologous recombination;ko03430//Mismatch repair;ko03420//Nucleotide excision repair;ko03030//DNA replication	Genetic Information Processing	Replication and repair	-1.14214	9.2881e-08	4.40059e-08	K07466//replication factor A1+ko03420//Nucleotide excision repair+ko03030//DNA replication+ko03440//Homologous recombination+ko03430//Mismatch repair	Sporulation protein YtfJ (Spore_YtfJ)	XM_014035013.1 Monoraphidium neglectum hypothetical protein partial mRNA		[B] KOG2510 SWI-SNF chromatin-remodeling complex protein
Unigene37690_All	908	ko03030//DNA replication;ko03410//Base excision repair;ko03420//Nucleotide excision repair	Genetic Information Processing	Replication and repair	-1.30189	4.91121e-16	1.4525e-16	K02324//DNA polymerase epsilon subunit 1 [EC:2.7.7.7]+ko03420//Nucleotide excision repair+ko03030//DNA replication+ko03410//Base excision repair;K02324//DNA polymerase epsilon subunit 1 [EC:2.7.7.7]+ko03420//Nucleotide excision repair+ko03030//DNA replication+ko03410//Base excision repair;K02324//DNA polymerase epsilon subunit 1 [EC:2.7.7.7]+ko03420//Nucleotide excision repair+ko03030//DNA replic…	Zn-finger in ubiquitin-hydrolases and other protein		DNA/RNA polymerase, partial [Fragilariopsis cylindrus CCMP1102]	[L] KOG1798 DNA polymerase epsilon, catalytic subunit A	Sulfated surface glycoprotein 185 OS=Volvox carteri PE=1 SV=1	GO:0009055//electron transfer activity
Unigene77245_All	1358	ko03420//Nucleotide excision repair;ko03430//Mismatch repair;ko03030//DNA replication	Genetic Information Processing	Replication and repair	-1.47283	0.000225314	0.000155688	K10754//replication factor C subunit 1+ko03420//Nucleotide excision repair+ko03030//DNA replication+ko03430//Mismatch repair;K10754//replication factor C subunit 1+ko03420//Nucleotide excision repair+ko03030//DNA replication+ko03430//Mismatch repair;K10754//replication factor C subunit 1+ko03420//Nucleotide excision repair+ko03030//DNA replication+ko03430//Mismatch repair;K10754//replication fact…	BRCA1 C Terminus (BRCT) domain		putative GTP-binding protein EngB [Symbiodinium microadriaticum]	[L] KOG1968 Replication factor C, subunit RFC1 (large subunit)	Replication factor C subunit 1 OS=Arabidopsis thaliana GN=RFC1 PE=2 SV=1	GO:0006281//DNA repair;GO:0005524//ATP binding;GO:0003910//DNA ligase (ATP) activity;GO:0008270//zinc ion binding;GO:0006310//DNA recombination
Unigene29565_All	1138	ko03420//Nucleotide excision repair;ko03410//Base excision repair;ko03030//DNA replication	Genetic Information Processing	Replication and repair	-1.55313	2.61951e-12	9.18451e-13	K02324//DNA polymerase epsilon subunit 1 [EC:2.7.7.7]+ko03420//Nucleotide excision repair+ko03030//DNA replication+ko03410//Base excision repair;K02324//DNA polymerase epsilon subunit 1 [EC:2.7.7.7]+ko03420//Nucleotide excision repair+ko03030//DNA replication+ko03410//Base excision repair;K02324//DNA polymerase epsilon subunit 1 [EC:2.7.7.7]+ko03420//Nucleotide excision repair+ko03030//DNA replic…	CRISPR-associated negative auto-regulator DevR/Csa2		dna polymerase epsilon catalytic subunit a [Nannochloropsis gaditana]	[L] KOG1798 DNA polymerase epsilon, catalytic subunit A	Formin-like protein 6 OS=Oryza sativa subsp. japonica GN=FH6 PE=2 SV=2	GO:0003677//DNA binding;GO:0006281//DNA repair;GO:0006260//DNA replication;GO:0008622//epsilon DNA polymerase complex;GO:0008408//3'-5' exonuclease activity;GO:0003887//DNA-directed DNA polymerase activity;GO:0000166//nucleotide binding;GO:0008270//zinc ion binding
Unigene34909_All	669	ko03410//Base excision repair;ko03030//DNA replication;ko03420//Nucleotide excision repair	Genetic Information Processing	Replication and repair	-1.57282	7.01988e-06	3.98725e-06	K02324//DNA polymerase epsilon subunit 1 [EC:2.7.7.7]+ko03420//Nucleotide excision repair+ko03030//DNA replication+ko03410//Base excision repair;K02324//DNA polymerase epsilon subunit 1 [EC:2.7.7.7]+ko03420//Nucleotide excision repair+ko03030//DNA replication+ko03410//Base excision repair;K02324//DNA polymerase epsilon subunit 1 [EC:2.7.7.7]+ko03420//Nucleotide excision repair+ko03030//DNA replic…	Domain of unknown function (DUF1744)		hypothetical protein AXG93_2269s1050 [Marchantia polymorpha subsp. ruderalis]	[L] KOG1798 DNA polymerase epsilon, catalytic subunit A	DNA polymerase epsilon catalytic subunit B OS=Arabidopsis thaliana GN=POL2B PE=2 SV=1	GO:0006272//leading strand elongation;GO:0000278//mitotic cell cycle;GO:0003677//DNA binding;GO:0008310//single-stranded DNA 3'-5' exodeoxyribonuclease activity;GO:0045004//DNA replication proofreading;GO:0008622//epsilon DNA polymerase complex;GO:0006287//base-excision repair, gap-filling;GO:0003887//DNA-directed DNA polymerase activity;GO:0000166//nucleotide binding;GO:0006297//nucleotide-excis…
Unigene29470_All	2278	ko03440//Homologous recombination;ko03410//Base excision repair;ko03420//Nucleotide excision repair;ko03030//DNA replication	Genetic Information Processing	Replication and repair	-1.61937	2.51623e-17	7.05368e-18	K02335//DNA polymerase I [EC:2.7.7.7]+ko03420//Nucleotide excision repair+ko03030//DNA replication+ko03440//Homologous recombination+ko03410//Base excision repair;K02349//DNA polymerase theta [EC:2.7.7.7];K02349//DNA polymerase theta [EC:2.7.7.7];K02349//DNA polymerase theta [EC:2.7.7.7];K02349//DNA polymerase theta [EC:2.7.7.7]	Radical SAM N-terminal		DNA polymerase I [Dorcoceras hygrometricum]	[R] KOG0950 DNA polymerase theta/eta, DEAD-box superfamily	Helicase and polymerase-containing protein TEBICHI OS=Arabidopsis thaliana GN=TEB PE=2 SV=1	GO:0003887//DNA-directed DNA polymerase activity;GO:0003677//DNA binding;GO:0006261//DNA-dependent DNA replication
Unigene37593_All	2018	ko03440//Homologous recombination;ko03030//DNA replication;ko03420//Nucleotide excision repair;ko03410//Base excision repair	Genetic Information Processing	Replication and repair	-1.74723	7.83651e-135	5.16964e-136	K02335//DNA polymerase I [EC:2.7.7.7]+ko03420//Nucleotide excision repair+ko03030//DNA replication+ko03440//Homologous recombination+ko03410//Base excision repair;K02184//formin 2;K02184//formin 2;K02184//formin 2;K04733//interleukin-1 receptor-associated kinase 4 [EC:2.7.11.1]	5'-3' exonuclease, N-terminal resolvase-like domain		hypothetical protein BU14_0180s0014, partial [Porphyra umbilicalis]	[PT] KOG0498 K+-channel ERG and related proteins, contain PAS/PAC sensor domain	Vegetative cell wall protein gp1 OS=Chlamydomonas reinhardtii GN=GP1 PE=1 SV=1
Unigene33362_All	1945	ko03420//Nucleotide excision repair;ko03410//Base excision repair;ko03030//DNA replication	Genetic Information Processing	Replication and repair	-1.77137	2.3742e-17	6.64358e-18	K02324//DNA polymerase epsilon subunit 1 [EC:2.7.7.7]+ko03420//Nucleotide excision repair+ko03030//DNA replication+ko03410//Base excision repair;K02324//DNA polymerase epsilon subunit 1 [EC:2.7.7.7]+ko03420//Nucleotide excision repair+ko03030//DNA replication+ko03410//Base excision repair;K02324//DNA polymerase epsilon subunit 1 [EC:2.7.7.7]+ko03420//Nucleotide excision repair+ko03030//DNA replic…	DNA polymerase family B	XM_009043583.1 Aureococcus anophagefferens hypothetical protein partial mRNA	dna polymerase epsilon catalytic subunit a [Nannochloropsis gaditana]	[L] KOG1798 DNA polymerase epsilon, catalytic subunit A	DNA polymerase epsilon catalytic subunit A OS=Arabidopsis thaliana GN=POL2A PE=1 SV=1	GO:0006272//leading strand elongation;GO:0000278//mitotic cell cycle;GO:0003677//DNA binding;GO:0006281//DNA repair;GO:0008310//single-stranded DNA 3'-5' exodeoxyribonuclease activity;GO:0006260//DNA replication;GO:0045004//DNA replication proofreading;GO:0008622//epsilon DNA polymerase complex;GO:0006287//base-excision repair, gap-filling;GO:0008408//3'-5' exonuclease activity;GO:0003887//DNA-di…
Unigene29584_All	1797	ko03420//Nucleotide excision repair;ko03410//Base excision repair;ko03030//DNA replication	Genetic Information Processing	Replication and repair	-1.92337	2.89929e-11	1.0783e-11	K02324//DNA polymerase epsilon subunit 1 [EC:2.7.7.7]+ko03420//Nucleotide excision repair+ko03030//DNA replication+ko03410//Base excision repair;K02324//DNA polymerase epsilon subunit 1 [EC:2.7.7.7]+ko03420//Nucleotide excision repair+ko03030//DNA replication+ko03410//Base excision repair;K02324//DNA polymerase epsilon subunit 1 [EC:2.7.7.7]+ko03420//Nucleotide excision repair+ko03030//DNA replic…	DNA polymerase family B, exonuclease domain	XM_009043583.1 Aureococcus anophagefferens hypothetical protein partial mRNA	DNA polymerase [Ectocarpus siliculosus]	[L] KOG1798 DNA polymerase epsilon, catalytic subunit A	DNA polymerase epsilon catalytic subunit A OS=Arabidopsis thaliana GN=POL2A PE=1 SV=1	GO:0003677//DNA binding;GO:0006281//DNA repair;GO:0006260//DNA replication;GO:0008622//epsilon DNA polymerase complex;GO:0008408//3'-5' exonuclease activity;GO:0003887//DNA-directed DNA polymerase activity;GO:0000166//nucleotide binding;GO:0008270//zinc ion binding
Unigene40960_All	1981	ko03430//Mismatch repair;ko03420//Nucleotide excision repair;ko03030//DNA replication	Genetic Information Processing	Replication and repair	-2.11148	8.68235e-21	2.14472e-21	K10756//replication factor C subunit 3/5+ko03420//Nucleotide excision repair+ko03030//DNA replication+ko03430//Mismatch repair;K10756//replication factor C subunit 3/5+ko03420//Nucleotide excision repair+ko03030//DNA replication+ko03430//Mismatch repair;K10755//replication factor C subunit 2/4+ko03420//Nucleotide excision repair+ko03030//DNA replication+ko03430//Mismatch repair;K10755//replicatio…	DNA polymerase III, delta subunit		protein STICHEL [Dorcoceras hygrometricum]	[L] KOG0989 Replication factor C, subunit RFC4	Protein STICHEL OS=Arabidopsis thaliana GN=STI PE=1 SV=2	GO:0003887//DNA-directed DNA polymerase activity;GO:0003677//DNA binding;GO:0005524//ATP binding;GO:0006260//DNA replication;GO:0009360//DNA polymerase III complex;GO:0009536//plastid
CL10928.Contig3_All	871	ko03030//DNA replication	Genetic Information Processing	Replication and repair	-2.16812	1.471e-19	3.78485e-20	K17987//next to BRCA1 gene 1 protein;K02685//DNA primase large subunit+ko03030//DNA replication;K13098//RNA-binding protein FUS	Zn-finger in Ran binding protein and others		PREDICTED: ranBP2-type zinc finger protein At1g67325-like isoform X2 [Vigna angularis]	[R] KOG1995 Conserved Zn-finger protein	RanBP2-type zinc finger protein At1g67325 OS=Arabidopsis thaliana GN=At1g67325 PE=1 SV=1	GO:0003723//RNA binding;GO:0046872//metal ion binding;GO:0006355//regulation of transcription, DNA-templated
Unigene28788_All	580	ko03430//Mismatch repair;ko03420//Nucleotide excision repair;ko03410//Base excision repair;ko03030//DNA replication	Genetic Information Processing	Replication and repair	-3.9886	8.7028e-08	4.11471e-08	K10747//DNA ligase 1 [EC:6.5.1.1 6.5.1.6 6.5.1.7]+ko03420//Nucleotide excision repair+ko03030//DNA replication+ko03410//Base excision repair+ko03430//Mismatch repair;K18328//lariat debranching enzyme [EC:3.1.-.-]	Transcription initiation factor TFIID component TAF4 family	XM_014047445.1 Monoraphidium neglectum hypothetical protein mRNA	hypothetical protein HannXRQ_Chr13g0416651 [Helianthus annuus]	[K] KOG3302 TATA-box binding protein (TBP), component of TFIID and TFIIIB	Transcriptional corepressor LEUNIG OS=Arabidopsis thaliana GN=LUG PE=1 SV=2
Unigene73381_All	1077	ko03030//DNA replication	Genetic Information Processing	Replication and repair	-4.78929	1.79977e-07	8.74502e-08	K03469//ribonuclease HI [EC:3.1.26.4]+ko03030//DNA replication;K03469//ribonuclease HI [EC:3.1.26.4]+ko03030//DNA replication;K16628//collagen, type VII, alpha	RNase H		PREDICTED: ribonuclease H1-like [Populus euphratica]	[L] KOG3752 Ribonuclease H		GO:0000287//magnesium ion binding;GO:0004523//RNA-DNA hybrid ribonuclease activity;GO:0003676//nucleic acid binding
Unigene31404_All	1335	ko04075//Plant hormone signal transduction;ko03420//Nucleotide excision repair;ko03430//Mismatch repair;ko03030//DNA replication;ko03410//Base excision repair	Genetic Information Processing;Environmental Information Processing	Signal transduction;Replication and repair	-4.84176	1.29515e-20	3.21829e-21	K01972//DNA ligase (NAD+) [EC:6.5.1.2]+ko03420//Nucleotide excision repair+ko03030//DNA replication+ko03410//Base excision repair+ko03430//Mismatch repair;K14491//two-component response regulator ARR-B family+ko04075//Plant hormone signal transduction;K14491//two-component response regulator ARR-B family+ko04075//Plant hormone signal transduction	NAD-dependent DNA ligase adenylation domain		hypothetical protein BVRB_036360, partial [Beta vulgaris subsp. vulgaris]	[K] KOG1601 GATA-4/5/6 transcription factors	Probable transcriptional regulator ycf27 OS=Guillardia theta GN=ycf27 PE=3 SV=1	GO:0003677//DNA binding;GO:0000160//phosphorelay signal transduction system;GO:0006355//regulation of transcription, DNA-templated;GO:0016301//kinase activity;GO:0005622//intracellular
Unigene72339_All	576	ko03420//Nucleotide excision repair;ko03430//Mismatch repair;ko03030//DNA replication	Genetic Information Processing	Replication and repair	-5.28233	9.50308e-06	5.48026e-06	K10755//replication factor C subunit 2/4+ko03420//Nucleotide excision repair+ko03030//DNA replication+ko03430//Mismatch repair;K10756//replication factor C subunit 3/5+ko03420//Nucleotide excision repair+ko03030//DNA replication+ko03430//Mismatch repair;K10755//replication factor C subunit 2/4+ko03420//Nucleotide excision repair+ko03030//DNA replication+ko03430//Mismatch repair	DNA polymerase III subunits gamma and tau domain III		protein STICHEL [Dorcoceras hygrometricum]	[L] KOG0989 Replication factor C, subunit RFC4	Protein STICHEL OS=Arabidopsis thaliana GN=STI PE=1 SV=2	GO:0003887//DNA-directed DNA polymerase activity;GO:0003677//DNA binding;GO:0005524//ATP binding;GO:0006260//DNA replication;GO:0009360//DNA polymerase III complex;GO:0009536//plastid
Unigene74986_All	381	ko03440//Homologous recombination;ko03030//DNA replication;ko03430//Mismatch repair	Genetic Information Processing	Replication and repair	-5.42672	3.07878e-06	1.6839e-06	K03111//single-strand DNA-binding protein+ko03030//DNA replication+ko03440//Homologous recombination+ko03430//Mismatch repair;K03111//single-strand DNA-binding protein+ko03030//DNA replication+ko03440//Homologous recombination+ko03430//Mismatch repair	Single-strand binding protein family		uncharacterized protein LOC109794721, partial [Cajanus cajan]	[L] KOG1653 Single-stranded DNA-binding protein	Single-stranded DNA-binding protein, mitochondrial OS=Arabidopsis thaliana GN=At4g11060 PE=2 SV=1	GO:0003697//single-stranded DNA binding;GO:0006260//DNA replication
CL10963.Contig2_All	1873	ko03430//Mismatch repair;ko03420//Nucleotide excision repair;ko03440//Homologous recombination;ko03030//DNA replication	Genetic Information Processing	Replication and repair	-6.12483	2.53774e-09	1.0676e-09	K07466//replication factor A1+ko03420//Nucleotide excision repair+ko03030//DNA replication+ko03440//Homologous recombination+ko03430//Mismatch repair;K07466//replication factor A1+ko03420//Nucleotide excision repair+ko03030//DNA replication+ko03440//Homologous recombination+ko03430//Mismatch repair;K07466//replication factor A1+ko03420//Nucleotide excision repair+ko03030//DNA replication+ko03440/…	Replication factor-A C terminal domain		replication protein a 70 kda dna-binding subunit [Nannochloropsis gaditana]	[L] KOG0851 Single-stranded DNA-binding replication protein A (RPA), large (70 kD) subunit and related ssDNA-binding proteins	Replication protein A 70 kDa DNA-binding subunit D OS=Arabidopsis thaliana GN=RPA1D PE=2 SV=1	GO:0003677//DNA binding;GO:0005634//nucleus;GO:0006281//DNA repair;GO:0006260//DNA replication;GO:0006310//DNA recombination

## Sheet: Nucleotide excision repair
Supplementary data 6:	Differentially expressed genes involved in nucleotide excessive repair metabolism
Gene ID	Length	Pathway Name	Level 1	Level 2	log2(He_1000/He_400)	Qvalue(He_400-vs-He_1000)	Pvalue(He_400-vs-He_1000)	Kegg Orthology	Pfam	Nt	Nr	Kog	Swissprot	GO
CL3485.Contig5_All	2673	ko03420//Nucleotide excision repair	Genetic Information Processing	Replication and repair	7.75324	1.70085e-24	3.75778e-25	K02184//formin 2;K22020//mucin-19;K10841//DNA excision repair protein ERCC-6+ko03420//Nucleotide excision repair;K10664//E3 ubiquitin-protein ligase ATL6/9/15/31/42/55 [EC:2.3.2.27];K10664//E3 ubiquitin-protein ligase ATL6/9/15/31/42/55 [EC:2.3.2.27]	Ring finger domain		hypothetical protein AURANDRAFT_71165 [Aureococcus anophagefferens] >EGB10423.1 hypothetical protein AURANDRAFT_71165 [Aureococcus anophagefferens]	[W] KOG3544 Collagens (type IV and type XIII), and related proteins	E3 ubiquitin-protein ligase Os04g0590900 OS=Oryza sativa subsp. japonica GN=Os04g0590900 PE=2 SV=2
Unigene57659_All	2115	ko03420//Nucleotide excision repair;ko03022//Basal transcription factors	Genetic Information Processing	Transcription;Replication and repair	6.7924	4.77747e-14	1.53882e-14	K10843//DNA excision repair protein ERCC-3 [EC:3.6.4.12]+ko03420//Nucleotide excision repair+ko03022//Basal transcription factors	60s Acidic ribosomal protein	HG975513.1 Solanum lycopersicum chromosome ch01, complete genome	hypothetical protein AV274_2202 [Blastocystis sp. ATCC 50177/Nand II]	[K] KOG3149 Transcription initiation factor IIF, auxiliary subunit
CL4798.Contig2_All	1408	ko03410//Base excision repair;ko03430//Mismatch repair;ko03420//Nucleotide excision repair;ko03030//DNA replication	Genetic Information Processing	Replication and repair	2.4828	1.41517e-11	5.16792e-12	K04802//proliferating cell nuclear antigen+ko03420//Nucleotide excision repair+ko03030//DNA replication+ko03410//Base excision repair+ko03430//Mismatch repair;K04802//proliferating cell nuclear antigen+ko03420//Nucleotide excision repair+ko03030//DNA replication+ko03410//Base excision repair+ko03430//Mismatch repair	Proliferating cell nuclear antigen, N-terminal domain		proliferating cell nuclear antigen [Nannochloropsis gaditana]	[L] KOG1636 DNA polymerase delta processivity factor (proliferating cell nuclear antigen)	Proliferating cell nuclear antigen OS=Catharanthus roseus PE=2 SV=1	GO:0003677//DNA binding;GO:0005634//nucleus;GO:0006260//DNA replication;GO:0006275//regulation of DNA replication;GO:0030337//DNA polymerase processivity factor activity
CL5578.Contig1_All	901	ko03030//DNA replication;ko03420//Nucleotide excision repair;ko03430//Mismatch repair	Genetic Information Processing	Replication and repair	2.22098	2.47051e-42	3.73752e-43	K10754//replication factor C subunit 1+ko03420//Nucleotide excision repair+ko03030//DNA replication+ko03430//Mismatch repair;K10754//replication factor C subunit 1+ko03420//Nucleotide excision repair+ko03030//DNA replication+ko03430//Mismatch repair;K10754//replication factor C subunit 1+ko03420//Nucleotide excision repair+ko03030//DNA replication+ko03430//Mismatch repair;K10754//replication fact…	BRCA1 C Terminus (BRCT) domain		PREDICTED: replication factor C subunit 1 [Raphanus sativus]	[L] KOG1968 Replication factor C, subunit RFC1 (large subunit)	Replication factor C subunit 1 OS=Oryza sativa subsp. japonica GN=RFC1 PE=2 SV=2
Unigene6042_All	4434	ko03430//Mismatch repair;ko00620//Pyruvate metabolism;ko03030//DNA replication;ko03420//Nucleotide excision repair	Genetic Information Processing;Metabolism	Carbohydrate metabolism;Replication and repair	1.88395	2.37281e-94	2.01677e-95	K19525//vacuolar protein sorting-associated protein 13A/C;K01303//acylaminoacyl-peptidase [EC:3.4.19.1];K15255//ATP-dependent DNA helicase PIF1 [EC:3.6.4.12];K00102//D-lactate dehydrogenase (cytochrome) [EC:1.1.2.4]+ko00620//Pyruvate metabolism;K10756//replication factor C subunit 3/5+ko03420//Nucleotide excision repair+ko03030//DNA replication+ko03430//Mismatch repair	Reverse transcriptase (RNA-dependent DNA polymerase)		PREDICTED: uncharacterized protein LOC103499392 [Cucumis melo]	[R] KOG0017 FOG: Transposon-encoded proteins with TYA, reverse transcriptase, integrase domains in various combinations		GO:0015074//DNA integration;GO:0003676//nucleic acid binding
CL1841.Contig1_All	468	ko03420//Nucleotide excision repair;ko03022//Basal transcription factors	Genetic Information Processing	Transcription;Replication and repair	1.80137	2.13507e-09	8.9374e-10	K10843//DNA excision repair protein ERCC-3 [EC:3.6.4.12]+ko03420//Nucleotide excision repair+ko03022//Basal transcription factors;K10843//DNA excision repair protein ERCC-3 [EC:3.6.4.12]+ko03420//Nucleotide excision repair+ko03022//Basal transcription factors;K10843//DNA excision repair protein ERCC-3 [EC:3.6.4.12]+ko03420//Nucleotide excision repair+ko03022//Basal transcription factors;K10843//D…			predicted protein [Phaeodactylum tricornutum CCAP 1055/1] >EEC47872.1 predicted protein [Phaeodactylum tricornutum CCAP 1055/1]	[KL] KOG1123 RNA polymerase II transcription initiation/nucleotide excision repair factor TFIIH, 3'-5' helicase subunit SSL2	DNA repair helicase XPB2 OS=Arabidopsis thaliana GN=XPB2 PE=2 SV=1	GO:0003677//DNA binding;GO:0005524//ATP binding;GO:0006367//transcription initiation from RNA polymerase II promoter;GO:0006289//nucleotide-excision repair;GO:0004003//ATP-dependent DNA helicase activity
CL4798.Contig4_All	1165	ko03420//Nucleotide excision repair;ko03030//DNA replication;ko03430//Mismatch repair;ko03410//Base excision repair	Genetic Information Processing	Replication and repair	1.73762	1.06428e-19	2.72736e-20	K04802//proliferating cell nuclear antigen+ko03420//Nucleotide excision repair+ko03030//DNA replication+ko03410//Base excision repair+ko03430//Mismatch repair;K04802//proliferating cell nuclear antigen+ko03420//Nucleotide excision repair+ko03030//DNA replication+ko03410//Base excision repair+ko03430//Mismatch repair;K04802//proliferating cell nuclear antigen+ko03420//Nucleotide excision repair+ko…	Proliferating cell nuclear antigen, C-terminal domain		pcna-like protein [Ectocarpus siliculosus]	[L] KOG1636 DNA polymerase delta processivity factor (proliferating cell nuclear antigen)	Proliferating cell nuclear antigen 2 OS=Arabidopsis thaliana GN=PCNA2 PE=1 SV=1	GO:0006272//leading strand elongation;GO:0003677//DNA binding;GO:0005634//nucleus;GO:0043626//PCNA complex;GO:0006298//mismatch repair;GO:0006260//DNA replication;GO:0006275//regulation of DNA replication;GO:0030337//DNA polymerase processivity factor activity;GO:0019985//translesion synthesis
Unigene15170_All	3225	ko04141//Protein processing in endoplasmic reticulum;ko03420//Nucleotide excision repair	Genetic Information Processing	Replication and repair;Folding, sorting and degradation	1.63655	3.02555e-08	1.37797e-08	K10839//UV excision repair protein RAD23+ko04141//Protein processing in endoplasmic reticulum+ko03420//Nucleotide excision repair	DEC-1 protein, N-terminal region	XM_022002589.1 PREDICTED: Spinacia oleracea phosphatidylinositol 3,4,5-trisphosphate 3-phosphatase and protein-tyrosine-phosphatase PTEN2A (LOC110797480), transcript variant X3, mRNA		[R] LSE0016 C Predicted secreted small molecules methylase
CL3485.Contig8_All	2496	ko03420//Nucleotide excision repair	Genetic Information Processing	Replication and repair	1.50068	6.98174e-19	1.8416e-19	K02184//formin 2;K22020//mucin-19;K10841//DNA excision repair protein ERCC-6+ko03420//Nucleotide excision repair;K10664//E3 ubiquitin-protein ligase ATL6/9/15/31/42/55 [EC:2.3.2.27];K10664//E3 ubiquitin-protein ligase ATL6/9/15/31/42/55 [EC:2.3.2.27]	Ring finger domain		hypothetical protein AURANDRAFT_71165 [Aureococcus anophagefferens] >EGB10423.1 hypothetical protein AURANDRAFT_71165 [Aureococcus anophagefferens]	[W] KOG3544 Collagens (type IV and type XIII), and related proteins	E3 ubiquitin-protein ligase Os04g0590900 OS=Oryza sativa subsp. japonica GN=Os04g0590900 PE=2 SV=2
Unigene8666_All	4723	ko03420//Nucleotide excision repair;ko04120//Ubiquitin mediated proteolysis	Genetic Information Processing	Folding, sorting and degradation;Replication and repair	1.18194	3.75332e-44	5.49555e-45	K10140//DNA damage-binding protein 2+ko03420//Nucleotide excision repair+ko04120//Ubiquitin mediated proteolysis;K10140//DNA damage-binding protein 2+ko03420//Nucleotide excision repair+ko04120//Ubiquitin mediated proteolysis;K10140//DNA damage-binding protein 2+ko03420//Nucleotide excision repair+ko04120//Ubiquitin mediated proteolysis;K10140//DNA damage-binding protein 2+ko03420//Nucleotide exc…	PQQ enzyme repeat		wd repeat-containing protein 76 [Nannochloropsis gaditana]	[S] KOG4328 WD40 protein	Cilia- and flagella-associated protein 44 OS=Chlamydomonas reinhardtii GN=CFAP44 PE=1 SV=1
Unigene28922_All	1608	ko03420//Nucleotide excision repair;ko03430//Mismatch repair;ko03440//Homologous recombination;ko03030//DNA replication	Genetic Information Processing	Replication and repair	1.07636	3.74221e-11	1.4006e-11	K10739//replication factor A2+ko03420//Nucleotide excision repair+ko03030//DNA replication+ko03440//Homologous recombination+ko03430//Mismatch repair;K10739//replication factor A2+ko03420//Nucleotide excision repair+ko03030//DNA replication+ko03440//Homologous recombination+ko03430//Mismatch repair	Replication protein A C terminal	XM_009042684.1 Aureococcus anophagefferens hypothetical protein partial mRNA	hypothetical protein EMIHUDRAFT_121290 [Emiliania huxleyi CCMP1516] >EOD06465.1 hypothetical protein EMIHUDRAFT_121290 [Emiliania huxleyi CCMP1516]	[L] KOG3108 Single-stranded DNA-binding replication protein A (RPA), medium (30 kD) subunit	Glycine-rich cell wall structural protein 1 OS=Petunia hybrida GN=GRP-1 PE=1 SV=1	GO:0016021//integral component of membrane
Unigene8401_All	3409	ko03420//Nucleotide excision repair	Genetic Information Processing	Replication and repair	1.07562	1.04293e-13	3.41194e-14	K10838//xeroderma pigmentosum group C-complementing protein+ko03420//Nucleotide excision repair;K10838//xeroderma pigmentosum group C-complementing protein+ko03420//Nucleotide excision repair;K10838//xeroderma pigmentosum group C-complementing protein+ko03420//Nucleotide excision repair;K10838//xeroderma pigmentosum group C-complementing protein+ko03420//Nucleotide excision repair;K10838//xeroder…	Rad4 beta-hairpin domain 3		hypothetical protein L914_04421, partial [Phytophthora parasitica]	[L] KOG2179 Nucleotide excision repair complex XPC-HR23B, subunit XPC/DPB11	DNA repair protein RAD4 OS=Arabidopsis thaliana GN=RAD4 PE=1 SV=1	GO:0005634//nucleus;GO:0003684//damaged DNA binding;GO:0006289//nucleotide-excision repair
CL4798.Contig1_All	1394	ko03410//Base excision repair;ko03420//Nucleotide excision repair;ko03430//Mismatch repair;ko03030//DNA replication	Genetic Information Processing	Replication and repair	1.01851	6.60884e-62	7.62826e-63	K04802//proliferating cell nuclear antigen+ko03420//Nucleotide excision repair+ko03030//DNA replication+ko03410//Base excision repair+ko03430//Mismatch repair	Proliferating cell nuclear antigen, N-terminal domain		proliferating cell nuclear antigen [Nannochloropsis gaditana]	[L] KOG1636 DNA polymerase delta processivity factor (proliferating cell nuclear antigen)	Proliferating cell nuclear antigen OS=Catharanthus roseus PE=2 SV=1	GO:0003677//DNA binding;GO:0005634//nucleus;GO:0006260//DNA replication;GO:0006275//regulation of DNA replication;GO:0030337//DNA polymerase processivity factor activity
Unigene13901_All	12184	ko04141//Protein processing in endoplasmic reticulum;ko00052//Galactose metabolism;ko00040//Pentose and glucuronate interconversions;ko01100//Metabolic pathways;ko03420//Nucleotide excision repair;ko00520//Amino sugar and nucleotide sugar metabolism;ko00053//Ascorbate and aldarate metabolism	Metabolism;Genetic Information Processing	Carbohydrate metabolism;Replication and repair;Folding, sorting and degradation;Global and overview maps	-1.00362	6.15232e-97	5.1277e-98	K12447//UDP-sugar pyrophosphorylase [EC:2.7.7.64]+ko00520//Amino sugar and nucleotide sugar metabolism+ko00040//Pentose and glucuronate interconversions+ko01100//Metabolic pathways+ko00052//Galactose metabolism+ko00053//Ascorbate and aldarate metabolism;K10839//UV excision repair protein RAD23+ko04141//Protein processing in endoplasmic reticulum+ko03420//Nucleotide excision repair;K04650//nuclear…	Sporulation inhibitor A		carbohydrate-binding protein [Thraustotheca clavata]	[T] KOG4743 Cyclin-dependent kinase inhibitor	Myrosinase-binding protein 2 OS=Arabidopsis thaliana GN=MBP2 PE=2 SV=1
Unigene26562_All	345	ko03022//Basal transcription factors;ko03420//Nucleotide excision repair	Genetic Information Processing	Replication and repair;Transcription	-1.0344	0.000343827	0.000244895	K03144//transcription initiation factor TFIIH subunit 4+ko03420//Nucleotide excision repair+ko03022//Basal transcription factors;K03144//transcription initiation factor TFIIH subunit 4+ko03420//Nucleotide excision repair+ko03022//Basal transcription factors;K03144//transcription initiation factor TFIIH subunit 4+ko03420//Nucleotide excision repair+ko03022//Basal transcription factors	Transcription factor Tfb2		General transcription factor IIH subunit 4 [Triticum urartu]	[KL] KOG3471 RNA polymerase II transcription initiation/nucleotide excision repair factor TFIIH, subunit TFB2	RNA polymerase II transcription factor B subunit 2 OS=Arabidopsis thaliana GN=TFB2 PE=2 SV=1	GO:0005675//holo TFIIH complex;GO:0070816//phosphorylation of RNA polymerase II C-terminal domain;GO:0006351//transcription, DNA-templated;GO:0003700//DNA binding transcription factor activity;GO:0003690//double-stranded DNA binding;GO:0006289//nucleotide-excision repair;GO:0004003//ATP-dependent DNA helicase activity;GO:0000439//core TFIIH complex
CL1744.Contig8_All	6736	ko01110//Biosynthesis of secondary metabolites;ko01100//Metabolic pathways;ko03420//Nucleotide excision repair;ko00940//Phenylpropanoid biosynthesis;ko04141//Protein processing in endoplasmic reticulum	Metabolism;Genetic Information Processing	Biosynthesis of other secondary metabolites;Folding, sorting and degradation;Global and overview maps;Replication and repair	-1.04796	1.7387e-12	6.03677e-13	K00430//peroxidase [EC:1.11.1.7]+ko01100//Metabolic pathways+ko01110//Biosynthesis of secondary metabolites+ko00940//Phenylpropanoid biosynthesis;K10839//UV excision repair protein RAD23+ko04141//Protein processing in endoplasmic reticulum+ko03420//Nucleotide excision repair	Homeobox KN domain		hypothetical protein GUITHDRAFT_119564 [Guillardia theta CCMP2712] >EKX34274.1 hypothetical protein GUITHDRAFT_119564 [Guillardia theta CCMP2712]	[J] KOG2975 Translation initiation factor 3, subunit f (eIF-3f)	Classical arabinogalactan protein 9 OS=Arabidopsis thaliana GN=AGP9 PE=1 SV=2
Unigene8456_All	2955	ko03420//Nucleotide excision repair	Genetic Information Processing	Replication and repair	-1.06159	2.35494e-08	1.06506e-08	K10838//xeroderma pigmentosum group C-complementing protein+ko03420//Nucleotide excision repair;K10838//xeroderma pigmentosum group C-complementing protein+ko03420//Nucleotide excision repair;K10838//xeroderma pigmentosum group C-complementing protein+ko03420//Nucleotide excision repair;K10838//xeroderma pigmentosum group C-complementing protein+ko03420//Nucleotide excision repair;K10838//xeroder…	Rad4 beta-hairpin domain 3	XM_005781588.1 Emiliania huxleyi CCMP1516 hypothetical protein mRNA	hypothetical protein PPTG_08896 [Phytophthora parasitica INRA-310] >ETN12881.1 hypothetical protein PPTG_08896 [Phytophthora parasitica INRA-310] >KUG01547.1 DNA repair protein [Phytophthora nicotianae]	[L] KOG2179 Nucleotide excision repair complex XPC-HR23B, subunit XPC/DPB11	Formin-like protein 5 OS=Oryza sativa subsp. japonica GN=FH5 PE=2 SV=2	GO:0005634//nucleus;GO:0003684//damaged DNA binding;GO:0006289//nucleotide-excision repair
Unigene33065_All	1641	ko03420//Nucleotide excision repair;ko04141//Protein processing in endoplasmic reticulum	Genetic Information Processing	Replication and repair;Folding, sorting and degradation	-1.06416	1.15983e-101	9.37981e-103	K10839//UV excision repair protein RAD23+ko04141//Protein processing in endoplasmic reticulum+ko03420//Nucleotide excision repair;K10839//UV excision repair protein RAD23+ko04141//Protein processing in endoplasmic reticulum+ko03420//Nucleotide excision repair	UBA/TS-N domain		UV excision repair protein Rad23 [Phytophthora parasitica] >ETO60656.1 UV excision repair protein Rad23 [Phytophthora parasitica P1976]	[L] KOG0011 Nucleotide excision repair factor NEF2, RAD23 component	Ubiquitin receptor RAD23c OS=Arabidopsis thaliana GN=RAD23C PE=1 SV=2
CL8344.Contig1_All	520	ko04141//Protein processing in endoplasmic reticulum;ko03420//Nucleotide excision repair;ko00040//Pentose and glucuronate interconversions;ko00520//Amino sugar and nucleotide sugar metabolism;ko00053//Ascorbate and aldarate metabolism;ko00052//Galactose metabolism;ko04626//Plant-pathogen interaction;ko01100//Metabolic pathways	Genetic Information Processing;Metabolism;Organismal Systems	Folding, sorting and degradation;Environmental adaptation;Carbohydrate metabolism;Replication and repair;Global and overview maps	-1.09124	6.73133e-07	3.44415e-07	K10839//UV excision repair protein RAD23+ko04141//Protein processing in endoplasmic reticulum+ko03420//Nucleotide excision repair;K10839//UV excision repair protein RAD23+ko04141//Protein processing in endoplasmic reticulum+ko03420//Nucleotide excision repair;K13412//calcium-dependent protein kinase [EC:2.7.11.1]+ko04626//Plant-pathogen interaction;K12447//UDP-sugar pyrophosphorylase [EC:2.7.7.64…	Bacterial DNA-binding protein		hypothetical protein L916_00891 [Phytophthora parasitica]	[R] TWOG0094 Lectins containing Jacalin domain	Myrosinase-binding protein 2 OS=Arabidopsis thaliana GN=MBP2 PE=2 SV=1
Unigene25959_All	957	ko03420//Nucleotide excision repair;ko04120//Ubiquitin mediated proteolysis	Genetic Information Processing	Replication and repair;Folding, sorting and degradation	-1.10841	2.59479e-45	3.7408e-46	K10610//DNA damage-binding protein 1+ko03420//Nucleotide excision repair+ko04120//Ubiquitin mediated proteolysis;K10610//DNA damage-binding protein 1+ko03420//Nucleotide excision repair+ko04120//Ubiquitin mediated proteolysis;K10610//DNA damage-binding protein 1+ko03420//Nucleotide excision repair+ko04120//Ubiquitin mediated proteolysis	CPSF A subunit region	XM_005786799.1 Emiliania huxleyi CCMP1516 hypothetical protein partial mRNA	hypothetical protein SELMODRAFT_145521 [Selaginella moellendorffii] >EFJ30457.1 hypothetical protein SELMODRAFT_145521 [Selaginella moellendorffii]	[L] KOG1897 Damage-specific DNA binding complex, subunit DDB1	DNA damage-binding protein 1 OS=Oryza sativa subsp. japonica GN=DBB1 PE=1 SV=1	GO:0005634//nucleus;GO:0006281//DNA repair;GO:0003684//damaged DNA binding;GO:0003676//nucleic acid binding
CL4437.Contig1_All	3234	ko03420//Nucleotide excision repair;ko03022//Basal transcription factors	Genetic Information Processing	Transcription;Replication and repair	-1.14014	2.61765e-43	3.88431e-44	K10843//DNA excision repair protein ERCC-3 [EC:3.6.4.12]+ko03420//Nucleotide excision repair+ko03022//Basal transcription factors;K10843//DNA excision repair protein ERCC-3 [EC:3.6.4.12]+ko03420//Nucleotide excision repair+ko03022//Basal transcription factors;K10843//DNA excision repair protein ERCC-3 [EC:3.6.4.12]+ko03420//Nucleotide excision repair+ko03022//Basal transcription factors;K10843//D…	ERCC3/RAD25/XPB C-terminal helicase	XM_012350082.1 Saprolegnia parasitica CBS 223.65 hypothetical protein partial mRNA	TFIIH basal transcription factor complex helicase XPB subunit [Phytophthora infestans T30-4] >EEY67518.1 TFIIH basal transcription factor complex helicase XPB subunit [Phytophthora infestans T30-4]	[KL] KOG1123 RNA polymerase II transcription initiation/nucleotide excision repair factor TFIIH, 3'-5' helicase subunit SSL2	DNA repair helicase XPB2 OS=Arabidopsis thaliana GN=XPB2 PE=2 SV=1	GO:0003677//DNA binding;GO:0005524//ATP binding;GO:0006367//transcription initiation from RNA polymerase II promoter;GO:0006289//nucleotide-excision repair;GO:0004003//ATP-dependent DNA helicase activity
Unigene23364_All	333	ko03440//Homologous recombination;ko03430//Mismatch repair;ko03420//Nucleotide excision repair;ko03030//DNA replication	Genetic Information Processing	Replication and repair	-1.14214	9.2881e-08	4.40059e-08	K07466//replication factor A1+ko03420//Nucleotide excision repair+ko03030//DNA replication+ko03440//Homologous recombination+ko03430//Mismatch repair	Sporulation protein YtfJ (Spore_YtfJ)	XM_014035013.1 Monoraphidium neglectum hypothetical protein partial mRNA		[B] KOG2510 SWI-SNF chromatin-remodeling complex protein
CL1098.Contig3_All	897	ko03420//Nucleotide excision repair;ko03022//Basal transcription factors	Genetic Information Processing	Transcription;Replication and repair	-1.1607	9.17162e-23	2.12797e-23	K10844//DNA excision repair protein ERCC-2 [EC:3.6.4.12]+ko03420//Nucleotide excision repair+ko03022//Basal transcription factors;K10844//DNA excision repair protein ERCC-2 [EC:3.6.4.12]+ko03420//Nucleotide excision repair+ko03022//Basal transcription factors;K10844//DNA excision repair protein ERCC-2 [EC:3.6.4.12]+ko03420//Nucleotide excision repair+ko03022//Basal transcription factors;K10844//D…	Helicase C-terminal domain		nucleotide excision repair protein ERCC2 [Thalassiosira pseudonana CCMP1335] >EED91935.1 nucleotide excision repair protein ERCC2 [Thalassiosira pseudonana CCMP1335]	[KL] KOG1131 RNA polymerase II transcription initiation/nucleotide excision repair factor TFIIH, 5'-3' helicase subunit RAD3	DNA repair helicase XPD OS=Arabidopsis thaliana GN=XPD PE=1 SV=1	GO:0003677//DNA binding;GO:0005634//nucleus;GO:0005524//ATP binding;GO:0006289//nucleotide-excision repair;GO:0004003//ATP-dependent DNA helicase activity
Unigene30201_All	810	ko04120//Ubiquitin mediated proteolysis;ko03420//Nucleotide excision repair	Genetic Information Processing	Folding, sorting and degradation;Replication and repair	-1.18756	6.16453e-15	1.90575e-15	K10570//DNA excision repair protein ERCC-8+ko03420//Nucleotide excision repair+ko04120//Ubiquitin mediated proteolysis;K10570//DNA excision repair protein ERCC-8+ko03420//Nucleotide excision repair+ko04120//Ubiquitin mediated proteolysis;K10570//DNA excision repair protein ERCC-8+ko03420//Nucleotide excision repair+ko04120//Ubiquitin mediated proteolysis;K10570//DNA excision repair protein ERCC-8…	WD domain, G-beta repeat		PREDICTED: DNA excision repair protein ERCC-8 [Ricinus communis] >XP_015575834.1 PREDICTED: DNA excision repair protein ERCC-8 [Ricinus communis] >EEF52282.1 WD-repeat protein, putative [Ricinus communis]	[KL] KOG4283 Transcription-coupled repair protein CSA, contains WD40 domain	E3 ubiquitin-protein ligase COP1 OS=Pisum sativum GN=COP1 PE=2 SV=1	GO:0004402//histone acetyltransferase activity
Unigene41017_All	910	ko03420//Nucleotide excision repair	Genetic Information Processing	Replication and repair	-1.19668	2.72572e-08	1.23856e-08	K10848//DNA excision repair protein ERCC-4 [EC:3.1.-.-]+ko03420//Nucleotide excision repair;K10848//DNA excision repair protein ERCC-4 [EC:3.1.-.-]+ko03420//Nucleotide excision repair	ERCC4 domain		DNA repair endonuclease [Phytophthora megakarya]	[L] KOG0442 Structure-specific endonuclease ERCC1-XPF, catalytic component XPF/ERCC4	DNA repair endonuclease UVH1 OS=Arabidopsis thaliana GN=UVH1 PE=1 SV=2	GO:0003677//DNA binding;GO:0004518//nuclease activity
CL3485.Contig6_All	2249	ko03420//Nucleotide excision repair	Genetic Information Processing	Replication and repair	-1.22137	9.62982e-06	5.55645e-06	K02184//formin 2;K22020//mucin-19;K10841//DNA excision repair protein ERCC-6+ko03420//Nucleotide excision repair;K10664//E3 ubiquitin-protein ligase ATL6/9/15/31/42/55 [EC:2.3.2.27];K10664//E3 ubiquitin-protein ligase ATL6/9/15/31/42/55 [EC:2.3.2.27]	Ring finger domain		hypothetical protein AURANDRAFT_71165 [Aureococcus anophagefferens] >EGB10423.1 hypothetical protein AURANDRAFT_71165 [Aureococcus anophagefferens]	[W] KOG3544 Collagens (type IV and type XIII), and related proteins	E3 ubiquitin-protein ligase Os04g0590900 OS=Oryza sativa subsp. japonica GN=Os04g0590900 PE=2 SV=2
Unigene37768_All	693	ko04120//Ubiquitin mediated proteolysis;ko03420//Nucleotide excision repair	Genetic Information Processing	Replication and repair;Folding, sorting and degradation	-1.22705	2.36705e-15	7.19865e-16	K10610//DNA damage-binding protein 1+ko03420//Nucleotide excision repair+ko04120//Ubiquitin mediated proteolysis;K10610//DNA damage-binding protein 1+ko03420//Nucleotide excision repair+ko04120//Ubiquitin mediated proteolysis;K10610//DNA damage-binding protein 1+ko03420//Nucleotide excision repair+ko04120//Ubiquitin mediated proteolysis;K10610//DNA damage-binding protein 1+ko03420//Nucleotide exc…	PQQ-like domain		n/a [Ectocarpus siliculosus]	[L] KOG1897 Damage-specific DNA binding complex, subunit DDB1	DNA damage-binding protein 1 OS=Solanum cheesmaniae GN=DDB1 PE=3 SV=1	GO:0005634//nucleus;GO:0006281//DNA repair;GO:0003676//nucleic acid binding
Unigene37690_All	908	ko03030//DNA replication;ko03410//Base excision repair;ko03420//Nucleotide excision repair	Genetic Information Processing	Replication and repair	-1.30189	4.91121e-16	1.4525e-16	K02324//DNA polymerase epsilon subunit 1 [EC:2.7.7.7]+ko03420//Nucleotide excision repair+ko03030//DNA replication+ko03410//Base excision repair;K02324//DNA polymerase epsilon subunit 1 [EC:2.7.7.7]+ko03420//Nucleotide excision repair+ko03030//DNA replication+ko03410//Base excision repair;K02324//DNA polymerase epsilon subunit 1 [EC:2.7.7.7]+ko03420//Nucleotide excision repair+ko03030//DNA replic…	Zn-finger in ubiquitin-hydrolases and other protein		DNA/RNA polymerase, partial [Fragilariopsis cylindrus CCMP1102]	[L] KOG1798 DNA polymerase epsilon, catalytic subunit A	Sulfated surface glycoprotein 185 OS=Volvox carteri PE=1 SV=1	GO:0009055//electron transfer activity
Unigene26799_All	585	ko03420//Nucleotide excision repair;ko04120//Ubiquitin mediated proteolysis	Genetic Information Processing	Folding, sorting and degradation;Replication and repair	-1.35055	3.11518e-16	9.13867e-17	K10610//DNA damage-binding protein 1+ko03420//Nucleotide excision repair+ko04120//Ubiquitin mediated proteolysis;K10610//DNA damage-binding protein 1+ko03420//Nucleotide excision repair+ko04120//Ubiquitin mediated proteolysis;K10610//DNA damage-binding protein 1+ko03420//Nucleotide excision repair+ko04120//Ubiquitin mediated proteolysis;K10610//DNA damage-binding protein 1+ko03420//Nucleotide exc…	Mono-functional DNA-alkylating methyl methanesulfonate N-term		CPSF_A domain-containing protein/MMS1_N domain-containing protein [Cephalotus follicularis]	[L] KOG1897 Damage-specific DNA binding complex, subunit DDB1	DNA damage-binding protein 1 OS=Solanum lycopersicum GN=DDB1 PE=1 SV=1
Unigene29671_All	1469	ko03420//Nucleotide excision repair;ko04120//Ubiquitin mediated proteolysis	Genetic Information Processing	Replication and repair;Folding, sorting and degradation	-1.38421	1.20429e-15	3.61719e-16	K10610//DNA damage-binding protein 1+ko03420//Nucleotide excision repair+ko04120//Ubiquitin mediated proteolysis;K10610//DNA damage-binding protein 1+ko03420//Nucleotide excision repair+ko04120//Ubiquitin mediated proteolysis;K10610//DNA damage-binding protein 1+ko03420//Nucleotide excision repair+ko04120//Ubiquitin mediated proteolysis;K10610//DNA damage-binding protein 1+ko03420//Nucleotide exc…	Mono-functional DNA-alkylating methyl methanesulfonate N-term	XM_014037831.1 Monoraphidium neglectum hypothetical protein mRNA	dna damage-binding [Plasmopara halstedii]	[L] KOG1897 Damage-specific DNA binding complex, subunit DDB1	DNA damage-binding protein 1 OS=Oryza sativa subsp. japonica GN=DBB1 PE=1 SV=1
CL1098.Contig2_All	2704	ko03420//Nucleotide excision repair;ko03022//Basal transcription factors	Genetic Information Processing	Transcription;Replication and repair	-1.46301	1.8904e-56	2.33521e-57	K10844//DNA excision repair protein ERCC-2 [EC:3.6.4.12]+ko03420//Nucleotide excision repair+ko03022//Basal transcription factors;K10844//DNA excision repair protein ERCC-2 [EC:3.6.4.12]+ko03420//Nucleotide excision repair+ko03022//Basal transcription factors;K10844//DNA excision repair protein ERCC-2 [EC:3.6.4.12]+ko03420//Nucleotide excision repair+ko03022//Basal transcription factors;K10844//D…	DEAD_2	XM_009529560.1 Phytophthora sojae hypothetical protein mRNA	conserved unknown protein [Ectocarpus siliculosus]	[KL] KOG1131 RNA polymerase II transcription initiation/nucleotide excision repair factor TFIIH, 5'-3' helicase subunit RAD3	DNA repair helicase XPD OS=Arabidopsis thaliana GN=XPD PE=1 SV=1	GO:0003677//DNA binding;GO:0005634//nucleus;GO:0005524//ATP binding;GO:0006289//nucleotide-excision repair;GO:0004003//ATP-dependent DNA helicase activity
Unigene77245_All	1358	ko03420//Nucleotide excision repair;ko03430//Mismatch repair;ko03030//DNA replication	Genetic Information Processing	Replication and repair	-1.47283	0.000225314	0.000155688	K10754//replication factor C subunit 1+ko03420//Nucleotide excision repair+ko03030//DNA replication+ko03430//Mismatch repair;K10754//replication factor C subunit 1+ko03420//Nucleotide excision repair+ko03030//DNA replication+ko03430//Mismatch repair;K10754//replication factor C subunit 1+ko03420//Nucleotide excision repair+ko03030//DNA replication+ko03430//Mismatch repair;K10754//replication fact…	BRCA1 C Terminus (BRCT) domain		putative GTP-binding protein EngB [Symbiodinium microadriaticum]	[L] KOG1968 Replication factor C, subunit RFC1 (large subunit)	Replication factor C subunit 1 OS=Arabidopsis thaliana GN=RFC1 PE=2 SV=1	GO:0006281//DNA repair;GO:0005524//ATP binding;GO:0003910//DNA ligase (ATP) activity;GO:0008270//zinc ion binding;GO:0006310//DNA recombination
Unigene23454_All	932	ko04141//Protein processing in endoplasmic reticulum;ko04120//Ubiquitin mediated proteolysis;ko03420//Nucleotide excision repair	Genetic Information Processing	Folding, sorting and degradation;Replication and repair	-1.54647	2.03829e-25	4.39711e-26	K03868//RING-box protein 1 [EC:2.3.2.32]+ko04141//Protein processing in endoplasmic reticulum+ko03420//Nucleotide excision repair+ko04120//Ubiquitin mediated proteolysis;K03868//RING-box protein 1 [EC:2.3.2.32]+ko04141//Protein processing in endoplasmic reticulum+ko03420//Nucleotide excision repair+ko04120//Ubiquitin mediated proteolysis;K03868//RING-box protein 1 [EC:2.3.2.32]+ko04141//Protein p…	RING-H2 zinc finger domain		RING-box protein 1 [Fistulifera solaris]	[O] KOG2930 SCF ubiquitin ligase, Rbx1 component	RING-box protein 1b OS=Arabidopsis thaliana GN=RBX1B PE=2 SV=1
Unigene29565_All	1138	ko03420//Nucleotide excision repair;ko03410//Base excision repair;ko03030//DNA replication	Genetic Information Processing	Replication and repair	-1.55313	2.61951e-12	9.18451e-13	K02324//DNA polymerase epsilon subunit 1 [EC:2.7.7.7]+ko03420//Nucleotide excision repair+ko03030//DNA replication+ko03410//Base excision repair;K02324//DNA polymerase epsilon subunit 1 [EC:2.7.7.7]+ko03420//Nucleotide excision repair+ko03030//DNA replication+ko03410//Base excision repair;K02324//DNA polymerase epsilon subunit 1 [EC:2.7.7.7]+ko03420//Nucleotide excision repair+ko03030//DNA replic…	CRISPR-associated negative auto-regulator DevR/Csa2		dna polymerase epsilon catalytic subunit a [Nannochloropsis gaditana]	[L] KOG1798 DNA polymerase epsilon, catalytic subunit A	Formin-like protein 6 OS=Oryza sativa subsp. japonica GN=FH6 PE=2 SV=2	GO:0003677//DNA binding;GO:0006281//DNA repair;GO:0006260//DNA replication;GO:0008622//epsilon DNA polymerase complex;GO:0008408//3'-5' exonuclease activity;GO:0003887//DNA-directed DNA polymerase activity;GO:0000166//nucleotide binding;GO:0008270//zinc ion binding
Unigene34909_All	669	ko03410//Base excision repair;ko03030//DNA replication;ko03420//Nucleotide excision repair	Genetic Information Processing	Replication and repair	-1.57282	7.01988e-06	3.98725e-06	K02324//DNA polymerase epsilon subunit 1 [EC:2.7.7.7]+ko03420//Nucleotide excision repair+ko03030//DNA replication+ko03410//Base excision repair;K02324//DNA polymerase epsilon subunit 1 [EC:2.7.7.7]+ko03420//Nucleotide excision repair+ko03030//DNA replication+ko03410//Base excision repair;K02324//DNA polymerase epsilon subunit 1 [EC:2.7.7.7]+ko03420//Nucleotide excision repair+ko03030//DNA replic…	Domain of unknown function (DUF1744)		hypothetical protein AXG93_2269s1050 [Marchantia polymorpha subsp. ruderalis]	[L] KOG1798 DNA polymerase epsilon, catalytic subunit A	DNA polymerase epsilon catalytic subunit B OS=Arabidopsis thaliana GN=POL2B PE=2 SV=1	GO:0006272//leading strand elongation;GO:0000278//mitotic cell cycle;GO:0003677//DNA binding;GO:0008310//single-stranded DNA 3'-5' exodeoxyribonuclease activity;GO:0045004//DNA replication proofreading;GO:0008622//epsilon DNA polymerase complex;GO:0006287//base-excision repair, gap-filling;GO:0003887//DNA-directed DNA polymerase activity;GO:0000166//nucleotide binding;GO:0006297//nucleotide-excis…
Unigene29470_All	2278	ko03440//Homologous recombination;ko03410//Base excision repair;ko03420//Nucleotide excision repair;ko03030//DNA replication	Genetic Information Processing	Replication and repair	-1.61937	2.51623e-17	7.05368e-18	K02335//DNA polymerase I [EC:2.7.7.7]+ko03420//Nucleotide excision repair+ko03030//DNA replication+ko03440//Homologous recombination+ko03410//Base excision repair;K02349//DNA polymerase theta [EC:2.7.7.7];K02349//DNA polymerase theta [EC:2.7.7.7];K02349//DNA polymerase theta [EC:2.7.7.7];K02349//DNA polymerase theta [EC:2.7.7.7]	Radical SAM N-terminal		DNA polymerase I [Dorcoceras hygrometricum]	[R] KOG0950 DNA polymerase theta/eta, DEAD-box superfamily	Helicase and polymerase-containing protein TEBICHI OS=Arabidopsis thaliana GN=TEB PE=2 SV=1	GO:0003887//DNA-directed DNA polymerase activity;GO:0003677//DNA binding;GO:0006261//DNA-dependent DNA replication
Unigene33426_All	2989	ko03430//Mismatch repair;ko03420//Nucleotide excision repair	Genetic Information Processing	Replication and repair	-1.61937	2.00432e-11	7.38872e-12	K03657//DNA helicase II / ATP-dependent DNA helicase PcrA [EC:3.6.4.12]+ko03420//Nucleotide excision repair+ko03430//Mismatch repair;K03657//DNA helicase II / ATP-dependent DNA helicase PcrA [EC:3.6.4.12]+ko03420//Nucleotide excision repair+ko03430//Mismatch repair;K03657//DNA helicase II / ATP-dependent DNA helicase PcrA [EC:3.6.4.12]+ko03420//Nucleotide excision repair+ko03430//Mismatch repair;…	UvrD-like helicase C-terminal domain		predicted protein, partial [Ostreococcus lucimarinus CCE9901] >ABO96307.1 predicted protein, partial [Ostreococcus lucimarinus CCE9901]	[L] KOG2108 3'-5' DNA helicase	ATP-dependent DNA helicase SRS2-like protein At4g25120 OS=Arabidopsis thaliana GN=SRS2 PE=1 SV=1	GO:0003677//DNA binding;GO:0005524//ATP binding;GO:0004003//ATP-dependent DNA helicase activity
CL1761.Contig2_All	1030	ko03420//Nucleotide excision repair	Genetic Information Processing	Replication and repair	-1.62628	4.38312e-06	2.43414e-06	K10847//DNA-repair protein complementing XP-A cells+ko03420//Nucleotide excision repair	XPA protein C-terminus	HG975442.1 Solanum pennellii chromosome ch03, complete genome	dna repair protein rad14 [Nannochloropsis gaditana]	[L] KOG4017 DNA excision repair protein XPA/XPAC/RAD14		GO:0005634//nucleus;GO:0003684//damaged DNA binding;GO:0006289//nucleotide-excision repair
CL1841.Contig3_All	681	ko03022//Basal transcription factors;ko03420//Nucleotide excision repair	Genetic Information Processing	Replication and repair;Transcription	-1.62633	9.78261e-74	9.95761e-75	K10843//DNA excision repair protein ERCC-3 [EC:3.6.4.12]+ko03420//Nucleotide excision repair+ko03022//Basal transcription factors;K10843//DNA excision repair protein ERCC-3 [EC:3.6.4.12]+ko03420//Nucleotide excision repair+ko03022//Basal transcription factors;K10843//DNA excision repair protein ERCC-3 [EC:3.6.4.12]+ko03420//Nucleotide excision repair+ko03022//Basal transcription factors;K10843//D…	Helicase conserved C-terminal domain		hypothetical protein SPRG_11271 [Saprolegnia parasitica CBS 223.65] >KDO23839.1 hypothetical protein SPRG_11271 [Saprolegnia parasitica CBS 223.65]	[KL] KOG1123 RNA polymerase II transcription initiation/nucleotide excision repair factor TFIIH, 3'-5' helicase subunit SSL2	DNA repair helicase XPB2 OS=Arabidopsis thaliana GN=XPB2 PE=2 SV=1	GO:0003677//DNA binding;GO:0005524//ATP binding;GO:0006367//transcription initiation from RNA polymerase II promoter;GO:0006289//nucleotide-excision repair;GO:0004003//ATP-dependent DNA helicase activity
CL1744.Contig5_All	2797	ko00940//Phenylpropanoid biosynthesis;ko01100//Metabolic pathways;ko01110//Biosynthesis of secondary metabolites;ko04141//Protein processing in endoplasmic reticulum;ko03420//Nucleotide excision repair	Metabolism;Genetic Information Processing	Global and overview maps;Folding, sorting and degradation;Biosynthesis of other secondary metabolites;Replication and repair	-1.71281	5.36142e-38	8.7753e-39	K10839//UV excision repair protein RAD23+ko04141//Protein processing in endoplasmic reticulum+ko03420//Nucleotide excision repair;K00430//peroxidase [EC:1.11.1.7]+ko01100//Metabolic pathways+ko01110//Biosynthesis of secondary metabolites+ko00940//Phenylpropanoid biosynthesis			hypothetical protein GUITHDRAFT_119564 [Guillardia theta CCMP2712] >EKX34274.1 hypothetical protein GUITHDRAFT_119564 [Guillardia theta CCMP2712]	[J] KOG2975 Translation initiation factor 3, subunit f (eIF-3f)	Lysine-rich arabinogalactan protein 19 OS=Arabidopsis thaliana GN=AGP19 PE=2 SV=2
Unigene20005_All	378	ko03420//Nucleotide excision repair;ko00910//Nitrogen metabolism;ko04141//Protein processing in endoplasmic reticulum	Metabolism;Genetic Information Processing	Folding, sorting and degradation;Replication and repair;Energy metabolism	-1.7449	0.000198521	0.00013606	K10839//UV excision repair protein RAD23+ko04141//Protein processing in endoplasmic reticulum+ko03420//Nucleotide excision repair;K10839//UV excision repair protein RAD23+ko04141//Protein processing in endoplasmic reticulum+ko03420//Nucleotide excision repair;K10839//UV excision repair protein RAD23+ko04141//Protein processing in endoplasmic reticulum+ko03420//Nucleotide excision repair;K01674//c…	Adenoviral DNA terminal protein	XM_010443201.2 PREDICTED: Camelina sativa coiled-coil domain-containing protein 97-like (LOC104724659), mRNA	hypothetical protein [Tarenaya spinosa]	[R] TWOG0094 Lectins containing Jacalin domain	Myrosinase-binding protein 2 OS=Arabidopsis thaliana GN=F-ATMBP PE=2 SV=1
Unigene37593_All	2018	ko03440//Homologous recombination;ko03030//DNA replication;ko03420//Nucleotide excision repair;ko03410//Base excision repair	Genetic Information Processing	Replication and repair	-1.74723	7.83651e-135	5.16964e-136	K02335//DNA polymerase I [EC:2.7.7.7]+ko03420//Nucleotide excision repair+ko03030//DNA replication+ko03440//Homologous recombination+ko03410//Base excision repair;K02184//formin 2;K02184//formin 2;K02184//formin 2;K04733//interleukin-1 receptor-associated kinase 4 [EC:2.7.11.1]	5'-3' exonuclease, N-terminal resolvase-like domain		hypothetical protein BU14_0180s0014, partial [Porphyra umbilicalis]	[PT] KOG0498 K+-channel ERG and related proteins, contain PAS/PAC sensor domain	Vegetative cell wall protein gp1 OS=Chlamydomonas reinhardtii GN=GP1 PE=1 SV=1
Unigene33362_All	1945	ko03420//Nucleotide excision repair;ko03410//Base excision repair;ko03030//DNA replication	Genetic Information Processing	Replication and repair	-1.77137	2.3742e-17	6.64358e-18	K02324//DNA polymerase epsilon subunit 1 [EC:2.7.7.7]+ko03420//Nucleotide excision repair+ko03030//DNA replication+ko03410//Base excision repair;K02324//DNA polymerase epsilon subunit 1 [EC:2.7.7.7]+ko03420//Nucleotide excision repair+ko03030//DNA replication+ko03410//Base excision repair;K02324//DNA polymerase epsilon subunit 1 [EC:2.7.7.7]+ko03420//Nucleotide excision repair+ko03030//DNA replic…	DNA polymerase family B	XM_009043583.1 Aureococcus anophagefferens hypothetical protein partial mRNA	dna polymerase epsilon catalytic subunit a [Nannochloropsis gaditana]	[L] KOG1798 DNA polymerase epsilon, catalytic subunit A	DNA polymerase epsilon catalytic subunit A OS=Arabidopsis thaliana GN=POL2A PE=1 SV=1	GO:0006272//leading strand elongation;GO:0000278//mitotic cell cycle;GO:0003677//DNA binding;GO:0006281//DNA repair;GO:0008310//single-stranded DNA 3'-5' exodeoxyribonuclease activity;GO:0006260//DNA replication;GO:0045004//DNA replication proofreading;GO:0008622//epsilon DNA polymerase complex;GO:0006287//base-excision repair, gap-filling;GO:0008408//3'-5' exonuclease activity;GO:0003887//DNA-di…
Unigene57627_All	2274	ko03022//Basal transcription factors;ko03420//Nucleotide excision repair	Genetic Information Processing	Transcription;Replication and repair	-1.80442	1.09386e-154	6.47903e-156	K10843//DNA excision repair protein ERCC-3 [EC:3.6.4.12]+ko03420//Nucleotide excision repair+ko03022//Basal transcription factors;K10843//DNA excision repair protein ERCC-3 [EC:3.6.4.12]+ko03420//Nucleotide excision repair+ko03022//Basal transcription factors;K10843//DNA excision repair protein ERCC-3 [EC:3.6.4.12]+ko03420//Nucleotide excision repair+ko03022//Basal transcription factors;K10843//D…	ERCC3/RAD25/XPB C-terminal helicase	XM_008616738.1 Saprolegnia diclina VS20 DNA excision repair protein ERCC-3 partial mRNA	TFIIH basal transcription factor complex helicase XPB subunit [Phytophthora infestans T30-4] >EEY67518.1 TFIIH basal transcription factor complex helicase XPB subunit [Phytophthora infestans T30-4]	[KL] KOG1123 RNA polymerase II transcription initiation/nucleotide excision repair factor TFIIH, 3'-5' helicase subunit SSL2	DNA repair helicase XPB2 OS=Arabidopsis thaliana GN=XPB2 PE=2 SV=1	GO:0003677//DNA binding;GO:0005524//ATP binding;GO:0006367//transcription initiation from RNA polymerase II promoter;GO:0006289//nucleotide-excision repair;GO:0004003//ATP-dependent DNA helicase activity
CL1744.Contig20_All	2148	ko04141//Protein processing in endoplasmic reticulum;ko03420//Nucleotide excision repair;ko00940//Phenylpropanoid biosynthesis;ko01110//Biosynthesis of secondary metabolites;ko01100//Metabolic pathways	Metabolism;Genetic Information Processing	Replication and repair;Global and overview maps;Biosynthesis of other secondary metabolites;Folding, sorting and degradation	-1.82426	2.35639e-09	9.89179e-10	K00430//peroxidase [EC:1.11.1.7]+ko01100//Metabolic pathways+ko01110//Biosynthesis of secondary metabolites+ko00940//Phenylpropanoid biosynthesis;K10839//UV excision repair protein RAD23+ko04141//Protein processing in endoplasmic reticulum+ko03420//Nucleotide excision repair;K00430//peroxidase [EC:1.11.1.7]+ko01100//Metabolic pathways+ko01110//Biosynthesis of secondary metabolites+ko00940//Phenyl…	Wnt and FGF inhibitory regulator		hypothetical protein GUITHDRAFT_119564 [Guillardia theta CCMP2712] >EKX34274.1 hypothetical protein GUITHDRAFT_119564 [Guillardia theta CCMP2712]	[T] KOG4743 Cyclin-dependent kinase inhibitor	Oleosin-B6 OS=Brassica napus GN=OlnB6 PE=1 SV=3
Unigene33063_All	1291	ko04141//Protein processing in endoplasmic reticulum;ko03420//Nucleotide excision repair;ko03015//mRNA surveillance pathway;ko03013//RNA transport	Genetic Information Processing	Translation;Replication and repair;Folding, sorting and degradation	-1.88543	1.86662e-05	1.11527e-05	K14325//RNA-binding protein with serine-rich domain 1+ko03015//mRNA surveillance pathway+ko03013//RNA transport;K02184//formin 2;K22020//mucin-19;K10839//UV excision repair protein RAD23+ko04141//Protein processing in endoplasmic reticulum+ko03420//Nucleotide excision repair	XPC-binding domain		hypothetical protein BU14_0153s0036 [Porphyra umbilicalis]	[L] KOG0011 Nucleotide excision repair factor NEF2, RAD23 component	Vegetative cell wall protein gp1 OS=Chlamydomonas reinhardtii GN=GP1 PE=1 SV=1
Unigene29584_All	1797	ko03420//Nucleotide excision repair;ko03410//Base excision repair;ko03030//DNA replication	Genetic Information Processing	Replication and repair	-1.92337	2.89929e-11	1.0783e-11	K02324//DNA polymerase epsilon subunit 1 [EC:2.7.7.7]+ko03420//Nucleotide excision repair+ko03030//DNA replication+ko03410//Base excision repair;K02324//DNA polymerase epsilon subunit 1 [EC:2.7.7.7]+ko03420//Nucleotide excision repair+ko03030//DNA replication+ko03410//Base excision repair;K02324//DNA polymerase epsilon subunit 1 [EC:2.7.7.7]+ko03420//Nucleotide excision repair+ko03030//DNA replic…	DNA polymerase family B, exonuclease domain	XM_009043583.1 Aureococcus anophagefferens hypothetical protein partial mRNA	DNA polymerase [Ectocarpus siliculosus]	[L] KOG1798 DNA polymerase epsilon, catalytic subunit A	DNA polymerase epsilon catalytic subunit A OS=Arabidopsis thaliana GN=POL2A PE=1 SV=1	GO:0003677//DNA binding;GO:0006281//DNA repair;GO:0006260//DNA replication;GO:0008622//epsilon DNA polymerase complex;GO:0008408//3'-5' exonuclease activity;GO:0003887//DNA-directed DNA polymerase activity;GO:0000166//nucleotide binding;GO:0008270//zinc ion binding
Unigene10561_All	1095	ko03013//RNA transport;ko03040//Spliceosome;ko03420//Nucleotide excision repair;ko04141//Protein processing in endoplasmic reticulum;ko03015//mRNA surveillance pathway	Genetic Information Processing	Translation;Transcription;Folding, sorting and degradation;Replication and repair	-1.96546	3.70348e-07	1.84926e-07	K12875//apoptotic chromatin condensation inducer in the nucleus+ko03040//Spliceosome+ko03015//mRNA surveillance pathway+ko03013//RNA transport;K03327//multidrug resistance protein, MATE family;K10839//UV excision repair protein RAD23+ko04141//Protein processing in endoplasmic reticulum+ko03420//Nucleotide excision repair;K10839//UV excision repair protein RAD23+ko04141//Protein processing in endo…	FG-GAP repeat		hypothetical protein THRCLA_04351, partial [Thraustotheca clavata]	[BK] KOG1472 Histone acetyltransferase SAGA/ADA, catalytic subunit PCAF/GCN5 and related proteins	Myrosinase-binding protein 2 OS=Arabidopsis thaliana GN=MBP2 PE=2 SV=1	GO:0004252//serine-type endopeptidase activity;GO:0006508//proteolysis;GO:0016021//integral component of membrane;GO:0005576//extracellular region
Unigene39011_All	361	ko04141//Protein processing in endoplasmic reticulum;ko03420//Nucleotide excision repair	Genetic Information Processing	Folding, sorting and degradation;Replication and repair	-2.00639	1.15258e-06	6.03102e-07	K02184//formin 2;K10839//UV excision repair protein RAD23+ko04141//Protein processing in endoplasmic reticulum+ko03420//Nucleotide excision repair;K02184//formin 2;K02184//formin 2	WD domain, G-beta repeat		hypothetical protein SELMODRAFT_415476 [Selaginella moellendorffii] >EFJ23623.1 hypothetical protein SELMODRAFT_415476 [Selaginella moellendorffii]	[S] KOG4805 Uncharacterized conserved protein	Vegetative cell wall protein gp1 OS=Chlamydomonas reinhardtii GN=GP1 PE=1 SV=1
Unigene40960_All	1981	ko03430//Mismatch repair;ko03420//Nucleotide excision repair;ko03030//DNA replication	Genetic Information Processing	Replication and repair	-2.11148	8.68235e-21	2.14472e-21	K10756//replication factor C subunit 3/5+ko03420//Nucleotide excision repair+ko03030//DNA replication+ko03430//Mismatch repair;K10756//replication factor C subunit 3/5+ko03420//Nucleotide excision repair+ko03030//DNA replication+ko03430//Mismatch repair;K10755//replication factor C subunit 2/4+ko03420//Nucleotide excision repair+ko03030//DNA replication+ko03430//Mismatch repair;K10755//replicatio…	DNA polymerase III, delta subunit		protein STICHEL [Dorcoceras hygrometricum]	[L] KOG0989 Replication factor C, subunit RFC4	Protein STICHEL OS=Arabidopsis thaliana GN=STI PE=1 SV=2	GO:0003887//DNA-directed DNA polymerase activity;GO:0003677//DNA binding;GO:0005524//ATP binding;GO:0006260//DNA replication;GO:0009360//DNA polymerase III complex;GO:0009536//plastid
Unigene47115_All	1587	ko03420//Nucleotide excision repair;ko03022//Basal transcription factors	Genetic Information Processing	Transcription;Replication and repair	-2.25336	2.88085e-47	4.04195e-48	K10843//DNA excision repair protein ERCC-3 [EC:3.6.4.12]+ko03420//Nucleotide excision repair+ko03022//Basal transcription factors;K10843//DNA excision repair protein ERCC-3 [EC:3.6.4.12]+ko03420//Nucleotide excision repair+ko03022//Basal transcription factors;K10843//DNA excision repair protein ERCC-3 [EC:3.6.4.12]+ko03420//Nucleotide excision repair+ko03022//Basal transcription factors	ERCC3/RAD25/XPB C-terminal helicase		hypothetical protein F442_21179, partial [Phytophthora parasitica P10297]		DNA repair helicase XPB2 OS=Arabidopsis thaliana GN=XPB2 PE=2 SV=1	GO:0003677//DNA binding;GO:0005524//ATP binding;GO:0006367//transcription initiation from RNA polymerase II promoter;GO:0006289//nucleotide-excision repair;GO:0004003//ATP-dependent DNA helicase activity
Unigene8396_All	1476	ko04120//Ubiquitin mediated proteolysis;ko03420//Nucleotide excision repair	Genetic Information Processing	Replication and repair;Folding, sorting and degradation	-2.58608	1.15865e-19	2.97327e-20	K10609//cullin 4+ko03420//Nucleotide excision repair+ko04120//Ubiquitin mediated proteolysis;K10609//cullin 4+ko03420//Nucleotide excision repair+ko04120//Ubiquitin mediated proteolysis;K10609//cullin 4+ko03420//Nucleotide excision repair+ko04120//Ubiquitin mediated proteolysis;K10609//cullin 4+ko03420//Nucleotide excision repair+ko04120//Ubiquitin mediated proteolysis;K10609//cullin 4+ko03420//N…	Cullin family	XM_012339982.1 Saprolegnia parasitica CBS 223.65 hypothetical protein partial mRNA	hypothetical protein H257_12555 [Aphanomyces astaci] >ETV72426.1 hypothetical protein H257_12555 [Aphanomyces astaci]	[D] KOG2167 Cullins	Cullin-4 OS=Arabidopsis thaliana GN=CUL4 PE=1 SV=1	GO:0006511//ubiquitin-dependent protein catabolic process;GO:0031625//ubiquitin protein ligase binding;GO:0031461//cullin-RING ubiquitin ligase complex
CL4833.Contig2_All	1958	ko03420//Nucleotide excision repair;ko04141//Protein processing in endoplasmic reticulum;ko04626//Plant-pathogen interaction	Genetic Information Processing;Organismal Systems	Environmental adaptation;Folding, sorting and degradation;Replication and repair	-3.0574	1.14624e-261	4.43552e-263	K13412//calcium-dependent protein kinase [EC:2.7.11.1]+ko04626//Plant-pathogen interaction;K10839//UV excision repair protein RAD23+ko04141//Protein processing in endoplasmic reticulum+ko03420//Nucleotide excision repair;K10839//UV excision repair protein RAD23+ko04141//Protein processing in endoplasmic reticulum+ko03420//Nucleotide excision repair;K10839//UV excision repair protein RAD23+ko04141…	Phosphatidylinositol 3-kinase regulatory subunit P85 inter-SH2 domain		Cap-specific mRNA (nucleoside-2'-O-)-methyltransferase 1 [Symbiodinium microadriaticum]	[T] KOG4743 Cyclin-dependent kinase inhibitor	Myrosinase-binding protein 2 OS=Arabidopsis thaliana GN=F-ATMBP PE=2 SV=1
Unigene79043_All	546	ko04141//Protein processing in endoplasmic reticulum;ko00053//Ascorbate and aldarate metabolism;ko01100//Metabolic pathways;ko00520//Amino sugar and nucleotide sugar metabolism;ko03420//Nucleotide excision repair;ko00040//Pentose and glucuronate interconversions;ko00052//Galactose metabolism	Genetic Information Processing;Metabolism	Global and overview maps;Carbohydrate metabolism;Replication and repair;Folding, sorting and degradation	-3.9413	0.000208698	0.000143657	K10990//RecQ-mediated genome instability protein 1;K12447//UDP-sugar pyrophosphorylase [EC:2.7.7.64]+ko00520//Amino sugar and nucleotide sugar metabolism+ko00040//Pentose and glucuronate interconversions+ko01100//Metabolic pathways+ko00052//Galactose metabolism+ko00053//Ascorbate and aldarate metabolism;K10839//UV excision repair protein RAD23+ko04141//Protein processing in endoplasmic reticulum+…	Procyclic acidic repetitive protein (PARP)	GU814015.1 Chlamydomonas reinhardtii strain CC-2290 NIC7m (NIC7m), SPS1m (SPS1m), SPP1Cm (SPP1Cm), EIF5Bbm (EIF5Bbm), PTC1m (PTC1m), 182394m (182394m), 97782m (97782m), RFC4m (RFC4m), 182392m (182392m), ALB3m (ALB3m), PSF2m (PSF2m), 182390m (182390m), 182389m (182389m), 294687m (294687m), HDH1m (HDH1m), TOC34m (TOC34m), 522875m (522875m), LPS1m (LPS1m), PDK1m (PDK1m), CGL70m (CGL70m), NMDA1m (NMD…	hypothetical protein H310_01499 [Aphanomyces invadans] >ETW09031.1 hypothetical protein H310_01499 [Aphanomyces invadans]	[J] KOG2975 Translation initiation factor 3, subunit f (eIF-3f)	Myrosinase-binding protein 2 OS=Arabidopsis thaliana GN=F-ATMBP PE=2 SV=1	GO:0016021//integral component of membrane
Unigene28788_All	580	ko03430//Mismatch repair;ko03420//Nucleotide excision repair;ko03410//Base excision repair;ko03030//DNA replication	Genetic Information Processing	Replication and repair	-3.9886	8.7028e-08	4.11471e-08	K10747//DNA ligase 1 [EC:6.5.1.1 6.5.1.6 6.5.1.7]+ko03420//Nucleotide excision repair+ko03030//DNA replication+ko03410//Base excision repair+ko03430//Mismatch repair;K18328//lariat debranching enzyme [EC:3.1.-.-]	Transcription initiation factor TFIID component TAF4 family	XM_014047445.1 Monoraphidium neglectum hypothetical protein mRNA	hypothetical protein HannXRQ_Chr13g0416651 [Helianthus annuus]	[K] KOG3302 TATA-box binding protein (TBP), component of TFIID and TFIIIB	Transcriptional corepressor LEUNIG OS=Arabidopsis thaliana GN=LUG PE=1 SV=2
Unigene31404_All	1335	ko04075//Plant hormone signal transduction;ko03420//Nucleotide excision repair;ko03430//Mismatch repair;ko03030//DNA replication;ko03410//Base excision repair	Genetic Information Processing;Environmental Information Processing	Signal transduction;Replication and repair	-4.84176	1.29515e-20	3.21829e-21	K01972//DNA ligase (NAD+) [EC:6.5.1.2]+ko03420//Nucleotide excision repair+ko03030//DNA replication+ko03410//Base excision repair+ko03430//Mismatch repair;K14491//two-component response regulator ARR-B family+ko04075//Plant hormone signal transduction;K14491//two-component response regulator ARR-B family+ko04075//Plant hormone signal transduction	NAD-dependent DNA ligase adenylation domain		hypothetical protein BVRB_036360, partial [Beta vulgaris subsp. vulgaris]	[K] KOG1601 GATA-4/5/6 transcription factors	Probable transcriptional regulator ycf27 OS=Guillardia theta GN=ycf27 PE=3 SV=1	GO:0003677//DNA binding;GO:0000160//phosphorelay signal transduction system;GO:0006355//regulation of transcription, DNA-templated;GO:0016301//kinase activity;GO:0005622//intracellular
Unigene66673_All	430	ko03420//Nucleotide excision repair;ko03430//Mismatch repair	Genetic Information Processing	Replication and repair	-4.84176	0.000167012	0.00011332	K03657//DNA helicase II / ATP-dependent DNA helicase PcrA [EC:3.6.4.12]+ko03420//Nucleotide excision repair+ko03430//Mismatch repair;K03657//DNA helicase II / ATP-dependent DNA helicase PcrA [EC:3.6.4.12]+ko03420//Nucleotide excision repair+ko03430//Mismatch repair;K03657//DNA helicase II / ATP-dependent DNA helicase PcrA [EC:3.6.4.12]+ko03420//Nucleotide excision repair+ko03430//Mismatch repair;…	UvrD/REP helicase N-terminal domain		ATP-dependent DNA helicase [Ectocarpus siliculosus]	[L] KOG2108 3'-5' DNA helicase	ATP-dependent DNA helicase SRS2-like protein At4g25120 OS=Arabidopsis thaliana GN=SRS2 PE=1 SV=1	GO:0003677//DNA binding;GO:0005524//ATP binding;GO:0004003//ATP-dependent DNA helicase activity
Unigene70138_All	556	ko03420//Nucleotide excision repair	Genetic Information Processing	Replication and repair	-5.20433	1.67523e-05	9.94983e-06	K03702//excinuclease ABC subunit B+ko03420//Nucleotide excision repair;K03702//excinuclease ABC subunit B+ko03420//Nucleotide excision repair;K03702//excinuclease ABC subunit B+ko03420//Nucleotide excision repair;K03702//excinuclease ABC subunit B+ko03420//Nucleotide excision repair	Ultra-violet resistance protein B		hypothetical protein GUITHDRAFT_71136 [Guillardia theta CCMP2712] >EKX45843.1 hypothetical protein GUITHDRAFT_71136 [Guillardia theta CCMP2712]			GO:0003677//DNA binding;GO:0005524//ATP binding;GO:0009381//excinuclease ABC activity;GO:0006289//nucleotide-excision repair;GO:0016887//ATPase activity
Unigene70456_All	551	ko01100//Metabolic pathways;ko00910//Nitrogen metabolism;ko00940//Phenylpropanoid biosynthesis;ko04141//Protein processing in endoplasmic reticulum;ko03420//Nucleotide excision repair;ko01110//Biosynthesis of secondary metabolites;ko04626//Plant-pathogen interaction	Metabolism;Organismal Systems;Genetic Information Processing	Folding, sorting and degradation;Global and overview maps;Biosynthesis of other secondary metabolites;Replication and repair;Energy metabolism;Environmental adaptation	-5.20433	1.01231e-09	4.14773e-10	K01674//carbonic anhydrase [EC:4.2.1.1]+ko00910//Nitrogen metabolism;K13412//calcium-dependent protein kinase [EC:2.7.11.1]+ko04626//Plant-pathogen interaction;K10839//UV excision repair protein RAD23+ko04141//Protein processing in endoplasmic reticulum+ko03420//Nucleotide excision repair;K00430//peroxidase [EC:1.11.1.7]+ko01100//Metabolic pathways+ko01110//Biosynthesis of secondary metabolites+k…	TonB N-terminal region		hypothetical protein H310_14826, partial [Aphanomyces invadans] >ETV90400.1 hypothetical protein H310_14826, partial [Aphanomyces invadans]	[R] KOG0382 Carbonic anhydrase	Myrosinase-binding protein 2 OS=Arabidopsis thaliana GN=MBP2 PE=2 SV=1
Unigene72339_All	576	ko03420//Nucleotide excision repair;ko03430//Mismatch repair;ko03030//DNA replication	Genetic Information Processing	Replication and repair	-5.28233	9.50308e-06	5.48026e-06	K10755//replication factor C subunit 2/4+ko03420//Nucleotide excision repair+ko03030//DNA replication+ko03430//Mismatch repair;K10756//replication factor C subunit 3/5+ko03420//Nucleotide excision repair+ko03030//DNA replication+ko03430//Mismatch repair;K10755//replication factor C subunit 2/4+ko03420//Nucleotide excision repair+ko03030//DNA replication+ko03430//Mismatch repair	DNA polymerase III subunits gamma and tau domain III		protein STICHEL [Dorcoceras hygrometricum]	[L] KOG0989 Replication factor C, subunit RFC4	Protein STICHEL OS=Arabidopsis thaliana GN=STI PE=1 SV=2	GO:0003887//DNA-directed DNA polymerase activity;GO:0003677//DNA binding;GO:0005524//ATP binding;GO:0006260//DNA replication;GO:0009360//DNA polymerase III complex;GO:0009536//plastid
Unigene66672_All	901	ko03420//Nucleotide excision repair;ko03430//Mismatch repair	Genetic Information Processing	Replication and repair	-5.73484	1.93371e-07	9.42656e-08	K03657//DNA helicase II / ATP-dependent DNA helicase PcrA [EC:3.6.4.12]+ko03420//Nucleotide excision repair+ko03430//Mismatch repair;K03657//DNA helicase II / ATP-dependent DNA helicase PcrA [EC:3.6.4.12]+ko03420//Nucleotide excision repair+ko03430//Mismatch repair;K03657//DNA helicase II / ATP-dependent DNA helicase PcrA [EC:3.6.4.12]+ko03420//Nucleotide excision repair+ko03430//Mismatch repair;…	UvrD/REP helicase N-terminal domain		unnamed protein product [Chondrus crispus] >CDF35935.1 unnamed protein product [Chondrus crispus]	[L] KOG2108 3'-5' DNA helicase	ATP-dependent DNA helicase SRS2-like protein At4g25120 OS=Arabidopsis thaliana GN=SRS2 PE=1 SV=1	GO:0003677//DNA binding;GO:0005524//ATP binding;GO:0004003//ATP-dependent DNA helicase activity
CL10963.Contig2_All	1873	ko03430//Mismatch repair;ko03420//Nucleotide excision repair;ko03440//Homologous recombination;ko03030//DNA replication	Genetic Information Processing	Replication and repair	-6.12483	2.53774e-09	1.0676e-09	K07466//replication factor A1+ko03420//Nucleotide excision repair+ko03030//DNA replication+ko03440//Homologous recombination+ko03430//Mismatch repair;K07466//replication factor A1+ko03420//Nucleotide excision repair+ko03030//DNA replication+ko03440//Homologous recombination+ko03430//Mismatch repair;K07466//replication factor A1+ko03420//Nucleotide excision repair+ko03030//DNA replication+ko03440/…	Replication factor-A C terminal domain		replication protein a 70 kda dna-binding subunit [Nannochloropsis gaditana]	[L] KOG0851 Single-stranded DNA-binding replication protein A (RPA), large (70 kD) subunit and related ssDNA-binding proteins	Replication protein A 70 kDa DNA-binding subunit D OS=Arabidopsis thaliana GN=RPA1D PE=2 SV=1	GO:0003677//DNA binding;GO:0005634//nucleus;GO:0006281//DNA repair;GO:0006260//DNA replication;GO:0006310//DNA recombination

## Sheet: Base excision repair
Supplementary data 6:	Differentially expressed genes involved in base excision repair metabolism
Gene ID	Length	Pathway Name	Level 1	Level 2	log2(He_1000/He_400)	Qvalue(He_400-vs-He_1000)	Pvalue(He_400-vs-He_1000)	Kegg Orthology	Pfam	Nt	Nr	Kog	Swissprot	GO
Unigene55918_All	708	ko03410//Base excision repair	Genetic Information Processing	Replication and repair	3.2457	3.22419e-13	1.0793e-13	K01142//exodeoxyribonuclease III [EC:3.1.11.2]+ko03410//Base excision repair;K01142//exodeoxyribonuclease III [EC:3.1.11.2]+ko03410//Base excision repair;K01142//exodeoxyribonuclease III [EC:3.1.11.2]+ko03410//Base excision repair;K01142//exodeoxyribonuclease III [EC:3.1.11.2]+ko03410//Base excision repair	Endonuclease/Exonuclease/phosphatase family	XM_017555898.1 PREDICTED: Vigna angularis LINE-1 retrotransposable element ORF2 protein (LOC108323438), partial mRNA	hypothetical protein M569_13379, partial [Genlisea aurea]
CL4798.Contig2_All	1408	ko03410//Base excision repair;ko03430//Mismatch repair;ko03420//Nucleotide excision repair;ko03030//DNA replication	Genetic Information Processing	Replication and repair	2.4828	1.41517e-11	5.16792e-12	K04802//proliferating cell nuclear antigen+ko03420//Nucleotide excision repair+ko03030//DNA replication+ko03410//Base excision repair+ko03430//Mismatch repair;K04802//proliferating cell nuclear antigen+ko03420//Nucleotide excision repair+ko03030//DNA replication+ko03410//Base excision repair+ko03430//Mismatch repair	Proliferating cell nuclear antigen, N-terminal domain		proliferating cell nuclear antigen [Nannochloropsis gaditana]	[L] KOG1636 DNA polymerase delta processivity factor (proliferating cell nuclear antigen)	Proliferating cell nuclear antigen OS=Catharanthus roseus PE=2 SV=1	GO:0003677//DNA binding;GO:0005634//nucleus;GO:0006260//DNA replication;GO:0006275//regulation of DNA replication;GO:0030337//DNA polymerase processivity factor activity
CL2496.Contig1_All	1934	ko03410//Base excision repair	Genetic Information Processing	Replication and repair	2.35097	1.43554e-88	1.27673e-89	K10563//formamidopyrimidine-DNA glycosylase [EC:3.2.2.23 4.2.99.18]+ko03410//Base excision repair;K10563//formamidopyrimidine-DNA glycosylase [EC:3.2.2.23 4.2.99.18]+ko03410//Base excision repair;K10563//formamidopyrimidine-DNA glycosylase [EC:3.2.2.23 4.2.99.18]+ko03410//Base excision repair;K10563//formamidopyrimidine-DNA glycosylase [EC:3.2.2.23 4.2.99.18]+ko03410//Base excision repair;K10563/…	Formamidopyrimidine-DNA glycosylase N-terminal domain		hypothetical protein Ctob_009641 [Chrysochromulina sp. CCMP291]	[WV] KOG1216 von Willebrand factor and related coagulation proteins	Proline-rich receptor-like protein kinase PERK13 OS=Arabidopsis thaliana GN=PERK13 PE=1 SV=1	GO:0003906//DNA-(apurinic or apyrimidinic site) lyase activity;GO:0006284//base-excision repair;GO:0003684//damaged DNA binding;GO:0008270//zinc ion binding;GO:0006289//nucleotide-excision repair;GO:0008534//oxidized purine nucleobase lesion DNA N-glycosylase activity
CL4798.Contig4_All	1165	ko03420//Nucleotide excision repair;ko03030//DNA replication;ko03430//Mismatch repair;ko03410//Base excision repair	Genetic Information Processing	Replication and repair	1.73762	1.06428e-19	2.72736e-20	K04802//proliferating cell nuclear antigen+ko03420//Nucleotide excision repair+ko03030//DNA replication+ko03410//Base excision repair+ko03430//Mismatch repair;K04802//proliferating cell nuclear antigen+ko03420//Nucleotide excision repair+ko03030//DNA replication+ko03410//Base excision repair+ko03430//Mismatch repair;K04802//proliferating cell nuclear antigen+ko03420//Nucleotide excision repair+ko…	Proliferating cell nuclear antigen, C-terminal domain		pcna-like protein [Ectocarpus siliculosus]	[L] KOG1636 DNA polymerase delta processivity factor (proliferating cell nuclear antigen)	Proliferating cell nuclear antigen 2 OS=Arabidopsis thaliana GN=PCNA2 PE=1 SV=1	GO:0006272//leading strand elongation;GO:0003677//DNA binding;GO:0005634//nucleus;GO:0043626//PCNA complex;GO:0006298//mismatch repair;GO:0006260//DNA replication;GO:0006275//regulation of DNA replication;GO:0030337//DNA polymerase processivity factor activity;GO:0019985//translesion synthesis
CL3414.Contig7_All	2372	ko03410//Base excision repair	Genetic Information Processing	Replication and repair	1.6603	1.45378e-25	3.12506e-26	K10772//AP endonuclease 2 [EC:4.2.99.18]+ko03410//Base excision repair;K10772//AP endonuclease 2 [EC:4.2.99.18]+ko03410//Base excision repair;K10772//AP endonuclease 2 [EC:4.2.99.18]+ko03410//Base excision repair;K10772//AP endonuclease 2 [EC:4.2.99.18]+ko03410//Base excision repair	Endonuclease/Exonuclease/phosphatase family		exodeoxyribonuclease iii [Plasmopara halstedii]	[L] KOG1294 Apurinic/apyrimidinic endonuclease and related enzymes	DNA-(apurinic or apyrimidinic site) lyase, chloroplastic OS=Arabidopsis thaliana GN=ARP PE=1 SV=2
CL1475.Contig3_All	1510	ko03410//Base excision repair	Genetic Information Processing	Replication and repair	1.48394	3.12887e-09	1.32636e-09	K10773//endonuclease III [EC:4.2.99.18]+ko03410//Base excision repair;K10773//endonuclease III [EC:4.2.99.18]+ko03410//Base excision repair;K10773//endonuclease III [EC:4.2.99.18]+ko03410//Base excision repair	HhH-GPD superfamily base excision DNA repair protein		endonuclease III [Monoraphidium neglectum] >KIZ02304.1 endonuclease III [Monoraphidium neglectum]	[L] KOG1921 Endonuclease III	Endonuclease III homolog 2, chloroplastic OS=Arabidopsis thaliana GN=NTH2 PE=2 SV=1	GO:0003906//DNA-(apurinic or apyrimidinic site) lyase activity;GO:0003677//DNA binding;GO:0006284//base-excision repair;GO:0140078//class I DNA-(apurinic or apyrimidinic site) lyase activity;GO:0003824//catalytic activity;GO:0004519//endonuclease activity;GO:0140080//class III/IV DNA-(apurinic or apyrimidinic site) lyase activity
CL4798.Contig1_All	1394	ko03410//Base excision repair;ko03420//Nucleotide excision repair;ko03430//Mismatch repair;ko03030//DNA replication	Genetic Information Processing	Replication and repair	1.01851	6.60884e-62	7.62826e-63	K04802//proliferating cell nuclear antigen+ko03420//Nucleotide excision repair+ko03030//DNA replication+ko03410//Base excision repair+ko03430//Mismatch repair	Proliferating cell nuclear antigen, N-terminal domain		proliferating cell nuclear antigen [Nannochloropsis gaditana]	[L] KOG1636 DNA polymerase delta processivity factor (proliferating cell nuclear antigen)	Proliferating cell nuclear antigen OS=Catharanthus roseus PE=2 SV=1	GO:0003677//DNA binding;GO:0005634//nucleus;GO:0006260//DNA replication;GO:0006275//regulation of DNA replication;GO:0030337//DNA polymerase processivity factor activity
Unigene21974_All	1682	ko03450//Non-homologous end-joining;ko03410//Base excision repair	Genetic Information Processing	Replication and repair	-1.01204	3.91372e-06	2.16323e-06	K03512//DNA polymerase lambda [EC:2.7.7.7 4.2.99.-]+ko03410//Base excision repair+ko03450//Non-homologous end-joining;K03512//DNA polymerase lambda [EC:2.7.7.7 4.2.99.-]+ko03410//Base excision repair+ko03450//Non-homologous end-joining;K03512//DNA polymerase lambda [EC:2.7.7.7 4.2.99.-]+ko03410//Base excision repair+ko03450//Non-homologous end-joining;K03512//DNA polymerase lambda [EC:2.7.7.7 4.2…	Fingers domain of DNA polymerase lambda		hypothetical protein, variant [Aphanomyces astaci] >ETV78946.1 hypothetical protein, variant [Aphanomyces astaci]	[T] KOG1187 Serine/threonine protein kinase	Proline-rich receptor-like protein kinase PERK9 OS=Arabidopsis thaliana GN=PERK9 PE=1 SV=1	GO:0003887//DNA-directed DNA polymerase activity;GO:0003677//DNA binding;GO:0005634//nucleus;GO:0006281//DNA repair
CL1475.Contig1_All	1526	ko03410//Base excision repair	Genetic Information Processing	Replication and repair	-1.04855	3.2732e-07	1.62638e-07	K10773//endonuclease III [EC:4.2.99.18]+ko03410//Base excision repair;K10773//endonuclease III [EC:4.2.99.18]+ko03410//Base excision repair;K10773//endonuclease III [EC:4.2.99.18]+ko03410//Base excision repair	HhH-GPD superfamily base excision DNA repair protein		hypothetical protein CHLNCDRAFT_12569, partial [Chlorella variabilis] >EFN53388.1 hypothetical protein CHLNCDRAFT_12569, partial [Chlorella variabilis]	[L] KOG1921 Endonuclease III	Endonuclease III homolog 2, chloroplastic OS=Arabidopsis thaliana GN=NTH2 PE=2 SV=1	GO:0003906//DNA-(apurinic or apyrimidinic site) lyase activity;GO:0003677//DNA binding;GO:0006284//base-excision repair;GO:0140078//class I DNA-(apurinic or apyrimidinic site) lyase activity;GO:0003824//catalytic activity;GO:0004519//endonuclease activity;GO:0140080//class III/IV DNA-(apurinic or apyrimidinic site) lyase activity
Unigene8624_All	4573	ko03410//Base excision repair	Genetic Information Processing	Replication and repair	-1.13754	6.29559e-173	3.3972e-174	K03648//uracil-DNA glycosylase [EC:3.2.2.27]+ko03410//Base excision repair;K03648//uracil-DNA glycosylase [EC:3.2.2.27]+ko03410//Base excision repair;K03648//uracil-DNA glycosylase [EC:3.2.2.27]+ko03410//Base excision repair;K03648//uracil-DNA glycosylase [EC:3.2.2.27]+ko03410//Base excision repair;K03648//uracil-DNA glycosylase [EC:3.2.2.27]+ko03410//Base excision repair	Uracil DNA glycosylase superfamily		uracil-dna glycosylase [Nannochloropsis gaditana]	[L] KOG2994 Uracil DNA glycosylase	Uracil-DNA glycosylase, mitochondrial OS=Arabidopsis thaliana GN=UNG PE=1 SV=1	GO:0005634//nucleus;GO:0006284//base-excision repair;GO:0004844//uracil DNA N-glycosylase activity;GO:0005739//mitochondrion
Unigene15963_All	2113	ko03410//Base excision repair	Genetic Information Processing	Replication and repair	-1.26486	3.24454e-12	1.1438e-12	K03660//N-glycosylase/DNA lyase [EC:3.2.2.- 4.2.99.18]+ko03410//Base excision repair;K03660//N-glycosylase/DNA lyase [EC:3.2.2.- 4.2.99.18]+ko03410//Base excision repair;K03660//N-glycosylase/DNA lyase [EC:3.2.2.- 4.2.99.18]+ko03410//Base excision repair;K03660//N-glycosylase/DNA lyase [EC:3.2.2.- 4.2.99.18]+ko03410//Base excision repair;K03660//N-glycosylase/DNA lyase [EC:3.2.2.- 4.2.99.18]+ko03…	HhH-GPD superfamily base excision DNA repair protein	XM_021999615.1 PREDICTED: Spinacia oleracea uncharacterized LOC110794644 (LOC110794644), mRNA	hypothetical protein AURANDRAFT_3135, partial [Aureococcus anophagefferens] >EGB08460.1 hypothetical protein AURANDRAFT_3135, partial [Aureococcus anophagefferens]	[L] KOG2875 8-oxoguanine DNA glycosylase	N-glycosylase/DNA lyase OGG1 OS=Arabidopsis thaliana GN=OGG1 PE=1 SV=1	GO:0006284//base-excision repair;GO:0003684//damaged DNA binding;GO:0006289//nucleotide-excision repair;GO:0008534//oxidized purine nucleobase lesion DNA N-glycosylase activity
Unigene37690_All	908	ko03030//DNA replication;ko03410//Base excision repair;ko03420//Nucleotide excision repair	Genetic Information Processing	Replication and repair	-1.30189	4.91121e-16	1.4525e-16	K02324//DNA polymerase epsilon subunit 1 [EC:2.7.7.7]+ko03420//Nucleotide excision repair+ko03030//DNA replication+ko03410//Base excision repair;K02324//DNA polymerase epsilon subunit 1 [EC:2.7.7.7]+ko03420//Nucleotide excision repair+ko03030//DNA replication+ko03410//Base excision repair;K02324//DNA polymerase epsilon subunit 1 [EC:2.7.7.7]+ko03420//Nucleotide excision repair+ko03030//DNA replic…	Zn-finger in ubiquitin-hydrolases and other protein		DNA/RNA polymerase, partial [Fragilariopsis cylindrus CCMP1102]	[L] KOG1798 DNA polymerase epsilon, catalytic subunit A	Sulfated surface glycoprotein 185 OS=Volvox carteri PE=1 SV=1	GO:0009055//electron transfer activity
Unigene43116_All	961	ko03410//Base excision repair	Genetic Information Processing	Replication and repair	-1.318	2.00872e-17	5.60554e-18	K10773//endonuclease III [EC:4.2.99.18]+ko03410//Base excision repair	HhH-GPD superfamily base excision DNA repair protein		hypothetical protein KFL_005620010 [Klebsormidium nitens]	[L] KOG1921 Endonuclease III	Endonuclease III homolog 2, chloroplastic OS=Arabidopsis thaliana GN=NTH2 PE=2 SV=1	GO:0006284//base-excision repair;GO:0003824//catalytic activity
Unigene76686_All	1155	ko03410//Base excision repair	Genetic Information Processing	Replication and repair	-1.40845	5.63474e-74	5.72307e-75	K10798//poly [ADP-ribose] polymerase [EC:2.4.2.30]+ko03410//Base excision repair;K10798//poly [ADP-ribose] polymerase [EC:2.4.2.30]+ko03410//Base excision repair;K10798//poly [ADP-ribose] polymerase [EC:2.4.2.30]+ko03410//Base excision repair;K10798//poly [ADP-ribose] polymerase [EC:2.4.2.30]+ko03410//Base excision repair;K10798//poly [ADP-ribose] polymerase [EC:2.4.2.30]+ko03410//Base excision r…	Poly(ADP-ribose) polymerase catalytic domain		PREDICTED: LOW QUALITY PROTEIN: poly [ADP-ribose] polymerase 2 [Cucumis melo]	[KLO] KOG1037 NAD+ ADP-ribosyltransferase Parp, required for poly-ADP ribosylation of nuclear proteins	Poly [ADP-ribose] polymerase 1 OS=Oryza sativa subsp. japonica GN=PARP1 PE=2 SV=1	GO:0003950//NAD+ ADP-ribosyltransferase activity;GO:0006471//protein ADP-ribosylation
Unigene33674_All	908	ko03410//Base excision repair	Genetic Information Processing	Replication and repair	-1.43434	1.5736e-07	7.60331e-08	K10773//endonuclease III [EC:4.2.99.18]+ko03410//Base excision repair;K10773//endonuclease III [EC:4.2.99.18]+ko03410//Base excision repair;K10773//endonuclease III [EC:4.2.99.18]+ko03410//Base excision repair;K10773//endonuclease III [EC:4.2.99.18]+ko03410//Base excision repair	HhH-GPD superfamily base excision DNA repair protein		endonuclease III-like protein 1 [Achlya hypogyna]	[L] KOG1921 Endonuclease III	Endonuclease III homolog 1, chloroplastic OS=Arabidopsis thaliana GN=NTH1 PE=2 SV=2	GO:0003677//DNA binding;GO:0005634//nucleus;GO:0006285//base-excision repair, AP site formation;GO:0046872//metal ion binding;GO:0000703//oxidized pyrimidine nucleobase lesion DNA N-glycosylase activity;GO:0051539//4 iron, 4 sulfur cluster binding;GO:0140078//class I DNA-(apurinic or apyrimidinic site) lyase activity;GO:0005739//mitochondrion;GO:0140080//class III/IV DNA-(apurinic or apyrimidinic…
Unigene42532_All	631	ko03410//Base excision repair	Genetic Information Processing	Replication and repair	-1.52626	8.9724e-08	4.24673e-08	K10801//methyl-CpG-binding domain protein 4 [EC:3.2.2.-]+ko03410//Base excision repair;K10801//methyl-CpG-binding domain protein 4 [EC:3.2.2.-]+ko03410//Base excision repair;K10801//methyl-CpG-binding domain protein 4 [EC:3.2.2.-]+ko03410//Base excision repair;K10801//methyl-CpG-binding domain protein 4 [EC:3.2.2.-]+ko03410//Base excision repair;K10801//methyl-CpG-binding domain protein 4 [EC:3.2…			hypothetical protein KFL_000440050 [Klebsormidium nitens]	[KB] KOG4161 Methyl-CpG binding transcription regulators	Methyl-CpG-binding domain protein 4-like protein OS=Arabidopsis thaliana GN=MBD4L PE=1 SV=1
Unigene29565_All	1138	ko03420//Nucleotide excision repair;ko03410//Base excision repair;ko03030//DNA replication	Genetic Information Processing	Replication and repair	-1.55313	2.61951e-12	9.18451e-13	K02324//DNA polymerase epsilon subunit 1 [EC:2.7.7.7]+ko03420//Nucleotide excision repair+ko03030//DNA replication+ko03410//Base excision repair;K02324//DNA polymerase epsilon subunit 1 [EC:2.7.7.7]+ko03420//Nucleotide excision repair+ko03030//DNA replication+ko03410//Base excision repair;K02324//DNA polymerase epsilon subunit 1 [EC:2.7.7.7]+ko03420//Nucleotide excision repair+ko03030//DNA replic…	CRISPR-associated negative auto-regulator DevR/Csa2		dna polymerase epsilon catalytic subunit a [Nannochloropsis gaditana]	[L] KOG1798 DNA polymerase epsilon, catalytic subunit A	Formin-like protein 6 OS=Oryza sativa subsp. japonica GN=FH6 PE=2 SV=2	GO:0003677//DNA binding;GO:0006281//DNA repair;GO:0006260//DNA replication;GO:0008622//epsilon DNA polymerase complex;GO:0008408//3'-5' exonuclease activity;GO:0003887//DNA-directed DNA polymerase activity;GO:0000166//nucleotide binding;GO:0008270//zinc ion binding
Unigene34909_All	669	ko03410//Base excision repair;ko03030//DNA replication;ko03420//Nucleotide excision repair	Genetic Information Processing	Replication and repair	-1.57282	7.01988e-06	3.98725e-06	K02324//DNA polymerase epsilon subunit 1 [EC:2.7.7.7]+ko03420//Nucleotide excision repair+ko03030//DNA replication+ko03410//Base excision repair;K02324//DNA polymerase epsilon subunit 1 [EC:2.7.7.7]+ko03420//Nucleotide excision repair+ko03030//DNA replication+ko03410//Base excision repair;K02324//DNA polymerase epsilon subunit 1 [EC:2.7.7.7]+ko03420//Nucleotide excision repair+ko03030//DNA replic…	Domain of unknown function (DUF1744)		hypothetical protein AXG93_2269s1050 [Marchantia polymorpha subsp. ruderalis]	[L] KOG1798 DNA polymerase epsilon, catalytic subunit A	DNA polymerase epsilon catalytic subunit B OS=Arabidopsis thaliana GN=POL2B PE=2 SV=1	GO:0006272//leading strand elongation;GO:0000278//mitotic cell cycle;GO:0003677//DNA binding;GO:0008310//single-stranded DNA 3'-5' exodeoxyribonuclease activity;GO:0045004//DNA replication proofreading;GO:0008622//epsilon DNA polymerase complex;GO:0006287//base-excision repair, gap-filling;GO:0003887//DNA-directed DNA polymerase activity;GO:0000166//nucleotide binding;GO:0006297//nucleotide-excis…
Unigene29470_All	2278	ko03440//Homologous recombination;ko03410//Base excision repair;ko03420//Nucleotide excision repair;ko03030//DNA replication	Genetic Information Processing	Replication and repair	-1.61937	2.51623e-17	7.05368e-18	K02335//DNA polymerase I [EC:2.7.7.7]+ko03420//Nucleotide excision repair+ko03030//DNA replication+ko03440//Homologous recombination+ko03410//Base excision repair;K02349//DNA polymerase theta [EC:2.7.7.7];K02349//DNA polymerase theta [EC:2.7.7.7];K02349//DNA polymerase theta [EC:2.7.7.7];K02349//DNA polymerase theta [EC:2.7.7.7]	Radical SAM N-terminal		DNA polymerase I [Dorcoceras hygrometricum]	[R] KOG0950 DNA polymerase theta/eta, DEAD-box superfamily	Helicase and polymerase-containing protein TEBICHI OS=Arabidopsis thaliana GN=TEB PE=2 SV=1	GO:0003887//DNA-directed DNA polymerase activity;GO:0003677//DNA binding;GO:0006261//DNA-dependent DNA replication
CL3414.Contig3_All	2427	ko03410//Base excision repair	Genetic Information Processing	Replication and repair	-1.65349	2.18981e-08	9.86902e-09	K10772//AP endonuclease 2 [EC:4.2.99.18]+ko03410//Base excision repair;K10772//AP endonuclease 2 [EC:4.2.99.18]+ko03410//Base excision repair;K10772//AP endonuclease 2 [EC:4.2.99.18]+ko03410//Base excision repair	Endonuclease/Exonuclease/phosphatase family		potential endonuclease [Ectocarpus siliculosus]	[L] KOG1294 Apurinic/apyrimidinic endonuclease and related enzymes	DNA-(apurinic or apyrimidinic site) lyase 2 OS=Arabidopsis thaliana GN=APE2 PE=1 SV=1
Unigene37593_All	2018	ko03440//Homologous recombination;ko03030//DNA replication;ko03420//Nucleotide excision repair;ko03410//Base excision repair	Genetic Information Processing	Replication and repair	-1.74723	7.83651e-135	5.16964e-136	K02335//DNA polymerase I [EC:2.7.7.7]+ko03420//Nucleotide excision repair+ko03030//DNA replication+ko03440//Homologous recombination+ko03410//Base excision repair;K02184//formin 2;K02184//formin 2;K02184//formin 2;K04733//interleukin-1 receptor-associated kinase 4 [EC:2.7.11.1]	5'-3' exonuclease, N-terminal resolvase-like domain		hypothetical protein BU14_0180s0014, partial [Porphyra umbilicalis]	[PT] KOG0498 K+-channel ERG and related proteins, contain PAS/PAC sensor domain	Vegetative cell wall protein gp1 OS=Chlamydomonas reinhardtii GN=GP1 PE=1 SV=1
CL7615.Contig2_All	1863	ko03410//Base excision repair	Genetic Information Processing	Replication and repair	-1.76906	1.71438e-111	1.2906e-112	K03648//uracil-DNA glycosylase [EC:3.2.2.27]+ko03410//Base excision repair;K02184//formin 2;K03648//uracil-DNA glycosylase [EC:3.2.2.27]+ko03410//Base excision repair;K03648//uracil-DNA glycosylase [EC:3.2.2.27]+ko03410//Base excision repair;K03648//uracil-DNA glycosylase [EC:3.2.2.27]+ko03410//Base excision repair	NAD:arginine ADP-ribosyltransferase		Poly [ADP-ribose] polymerase 2 [Symbiodinium microadriaticum]	[W] KOG3544 Collagens (type IV and type XIII), and related proteins	Uracil-DNA glycosylase, mitochondrial OS=Arabidopsis thaliana GN=UNG PE=1 SV=1	GO:0003950//NAD+ ADP-ribosyltransferase activity;GO:0006471//protein ADP-ribosylation;GO:0003956//NAD(P)+-protein-arginine ADP-ribosyltransferase activity
Unigene33362_All	1945	ko03420//Nucleotide excision repair;ko03410//Base excision repair;ko03030//DNA replication	Genetic Information Processing	Replication and repair	-1.77137	2.3742e-17	6.64358e-18	K02324//DNA polymerase epsilon subunit 1 [EC:2.7.7.7]+ko03420//Nucleotide excision repair+ko03030//DNA replication+ko03410//Base excision repair;K02324//DNA polymerase epsilon subunit 1 [EC:2.7.7.7]+ko03420//Nucleotide excision repair+ko03030//DNA replication+ko03410//Base excision repair;K02324//DNA polymerase epsilon subunit 1 [EC:2.7.7.7]+ko03420//Nucleotide excision repair+ko03030//DNA replic…	DNA polymerase family B	XM_009043583.1 Aureococcus anophagefferens hypothetical protein partial mRNA	dna polymerase epsilon catalytic subunit a [Nannochloropsis gaditana]	[L] KOG1798 DNA polymerase epsilon, catalytic subunit A	DNA polymerase epsilon catalytic subunit A OS=Arabidopsis thaliana GN=POL2A PE=1 SV=1	GO:0006272//leading strand elongation;GO:0000278//mitotic cell cycle;GO:0003677//DNA binding;GO:0006281//DNA repair;GO:0008310//single-stranded DNA 3'-5' exodeoxyribonuclease activity;GO:0006260//DNA replication;GO:0045004//DNA replication proofreading;GO:0008622//epsilon DNA polymerase complex;GO:0006287//base-excision repair, gap-filling;GO:0008408//3'-5' exonuclease activity;GO:0003887//DNA-di…
CL3414.Contig4_All	2402	ko03410//Base excision repair	Genetic Information Processing	Replication and repair	-1.80343	1.74985e-24	3.86848e-25	K10772//AP endonuclease 2 [EC:4.2.99.18]+ko03410//Base excision repair;K10772//AP endonuclease 2 [EC:4.2.99.18]+ko03410//Base excision repair;K10772//AP endonuclease 2 [EC:4.2.99.18]+ko03410//Base excision repair;K10772//AP endonuclease 2 [EC:4.2.99.18]+ko03410//Base excision repair	GRF zinc finger		exodeoxyribonuclease iii [Plasmopara halstedii]	[L] KOG1294 Apurinic/apyrimidinic endonuclease and related enzymes	DNA-(apurinic or apyrimidinic site) lyase, chloroplastic OS=Arabidopsis thaliana GN=ARP PE=1 SV=2
Unigene25103_All	967	ko03410//Base excision repair	Genetic Information Processing	Replication and repair	-1.8824	9.00406e-05	5.84551e-05	K10773//endonuclease III [EC:4.2.99.18]+ko03410//Base excision repair;K10773//endonuclease III [EC:4.2.99.18]+ko03410//Base excision repair	HhH-GPD superfamily base excision DNA repair protein		DNA repair glycosylase [Chlamydomonas reinhardtii] >EDO97376.1 DNA repair glycosylase, partial [Chlamydomonas reinhardtii]	[L] KOG1921 Endonuclease III	Endonuclease III homolog 2, chloroplastic OS=Arabidopsis thaliana GN=NTH2 PE=2 SV=1	GO:0003906//DNA-(apurinic or apyrimidinic site) lyase activity;GO:0003677//DNA binding;GO:0006284//base-excision repair;GO:0003824//catalytic activity;GO:0004519//endonuclease activity
Unigene29584_All	1797	ko03420//Nucleotide excision repair;ko03410//Base excision repair;ko03030//DNA replication	Genetic Information Processing	Replication and repair	-1.92337	2.89929e-11	1.0783e-11	K02324//DNA polymerase epsilon subunit 1 [EC:2.7.7.7]+ko03420//Nucleotide excision repair+ko03030//DNA replication+ko03410//Base excision repair;K02324//DNA polymerase epsilon subunit 1 [EC:2.7.7.7]+ko03420//Nucleotide excision repair+ko03030//DNA replication+ko03410//Base excision repair;K02324//DNA polymerase epsilon subunit 1 [EC:2.7.7.7]+ko03420//Nucleotide excision repair+ko03030//DNA replic…	DNA polymerase family B, exonuclease domain	XM_009043583.1 Aureococcus anophagefferens hypothetical protein partial mRNA	DNA polymerase [Ectocarpus siliculosus]	[L] KOG1798 DNA polymerase epsilon, catalytic subunit A	DNA polymerase epsilon catalytic subunit A OS=Arabidopsis thaliana GN=POL2A PE=1 SV=1	GO:0003677//DNA binding;GO:0006281//DNA repair;GO:0006260//DNA replication;GO:0008622//epsilon DNA polymerase complex;GO:0008408//3'-5' exonuclease activity;GO:0003887//DNA-directed DNA polymerase activity;GO:0000166//nucleotide binding;GO:0008270//zinc ion binding
Unigene45631_All	1772	ko03410//Base excision repair	Genetic Information Processing	Replication and repair	-2.08061	1.18984e-78	1.14914e-79	K03575//A/G-specific adenine glycosylase [EC:3.2.2.31]+ko03410//Base excision repair;K03575//A/G-specific adenine glycosylase [EC:3.2.2.31]+ko03410//Base excision repair;K03575//A/G-specific adenine glycosylase [EC:3.2.2.31]+ko03410//Base excision repair;K03575//A/G-specific adenine glycosylase [EC:3.2.2.31]+ko03410//Base excision repair;K03575//A/G-specific adenine glycosylase [EC:3.2.2.31]+ko03…	HhH-GPD superfamily base excision DNA repair protein	AP014967.1 Oryza sativa Japonica Group DNA, chromosome 11, cultivar: Nipponbare, complete sequence	hypothetical protein SDRG_17036 [Saprolegnia diclina VS20] >EQC25083.1 hypothetical protein SDRG_17036 [Saprolegnia diclina VS20]	[PT] KOG0498 K+-channel ERG and related proteins, contain PAS/PAC sensor domain	Adenine DNA glycosylase OS=Arabidopsis thaliana GN=MYH PE=3 SV=1	GO:0003677//DNA binding;GO:0006284//base-excision repair;GO:0016787//hydrolase activity
Unigene16692_All	396	ko03410//Base excision repair	Genetic Information Processing	Replication and repair	-3.84176	0.000376731	0.000270104	K01246//DNA-3-methyladenine glycosylase I [EC:3.2.2.20]+ko03410//Base excision repair;K01246//DNA-3-methyladenine glycosylase I [EC:3.2.2.20]+ko03410//Base excision repair;K01246//DNA-3-methyladenine glycosylase I [EC:3.2.2.20]+ko03410//Base excision repair;K01246//DNA-3-methyladenine glycosylase I [EC:3.2.2.20]+ko03410//Base excision repair	Methyladenine glycosylase		hypothetical protein F511_08054 [Dorcoceras hygrometricum]			GO:0006284//base-excision repair;GO:0008725//DNA-3-methyladenine glycosylase activity
Unigene28788_All	580	ko03430//Mismatch repair;ko03420//Nucleotide excision repair;ko03410//Base excision repair;ko03030//DNA replication	Genetic Information Processing	Replication and repair	-3.9886	8.7028e-08	4.11471e-08	K10747//DNA ligase 1 [EC:6.5.1.1 6.5.1.6 6.5.1.7]+ko03420//Nucleotide excision repair+ko03030//DNA replication+ko03410//Base excision repair+ko03430//Mismatch repair;K18328//lariat debranching enzyme [EC:3.1.-.-]	Transcription initiation factor TFIID component TAF4 family	XM_014047445.1 Monoraphidium neglectum hypothetical protein mRNA	hypothetical protein HannXRQ_Chr13g0416651 [Helianthus annuus]	[K] KOG3302 TATA-box binding protein (TBP), component of TFIID and TFIIIB	Transcriptional corepressor LEUNIG OS=Arabidopsis thaliana GN=LUG PE=1 SV=2
Unigene66358_All	677	ko03410//Base excision repair	Genetic Information Processing	Replication and repair	-4.31981	7.69293e-10	3.12665e-10	K01142//exodeoxyribonuclease III [EC:3.1.11.2]+ko03410//Base excision repair;K01142//exodeoxyribonuclease III [EC:3.1.11.2]+ko03410//Base excision repair;K01142//exodeoxyribonuclease III [EC:3.1.11.2]+ko03410//Base excision repair;K01142//exodeoxyribonuclease III [EC:3.1.11.2]+ko03410//Base excision repair	Endonuclease/Exonuclease/phosphatase family		hypothetical protein GUITHDRAFT_65587 [Guillardia theta CCMP2712] >EKX51874.1 hypothetical protein GUITHDRAFT_65587 [Guillardia theta CCMP2712]	[L] KOG1294 Apurinic/apyrimidinic endonuclease and related enzymes	DNA-(apurinic or apyrimidinic site) lyase, chloroplastic OS=Arabidopsis thaliana GN=ARP PE=1 SV=2	GO:0046872//metal ion binding;GO:0003677//DNA binding;GO:0006281//DNA repair;GO:0140078//class I DNA-(apurinic or apyrimidinic site) lyase activity;GO:0005622//intracellular;GO:0004519//endonuclease activity;GO:0140080//class III/IV DNA-(apurinic or apyrimidinic site) lyase activity
Unigene31404_All	1335	ko04075//Plant hormone signal transduction;ko03420//Nucleotide excision repair;ko03430//Mismatch repair;ko03030//DNA replication;ko03410//Base excision repair	Genetic Information Processing;Environmental Information Processing	Signal transduction;Replication and repair	-4.84176	1.29515e-20	3.21829e-21	K01972//DNA ligase (NAD+) [EC:6.5.1.2]+ko03420//Nucleotide excision repair+ko03030//DNA replication+ko03410//Base excision repair+ko03430//Mismatch repair;K14491//two-component response regulator ARR-B family+ko04075//Plant hormone signal transduction;K14491//two-component response regulator ARR-B family+ko04075//Plant hormone signal transduction	NAD-dependent DNA ligase adenylation domain		hypothetical protein BVRB_036360, partial [Beta vulgaris subsp. vulgaris]	[K] KOG1601 GATA-4/5/6 transcription factors	Probable transcriptional regulator ycf27 OS=Guillardia theta GN=ycf27 PE=3 SV=1	GO:0003677//DNA binding;GO:0000160//phosphorelay signal transduction system;GO:0006355//regulation of transcription, DNA-templated;GO:0016301//kinase activity;GO:0005622//intracellular
Unigene73242_All	605	ko03410//Base excision repair	Genetic Information Processing	Replication and repair	-5.0344	5.26998e-05	3.32497e-05	K10773//endonuclease III [EC:4.2.99.18]+ko03410//Base excision repair;K10773//endonuclease III [EC:4.2.99.18]+ko03410//Base excision repair;K10773//endonuclease III [EC:4.2.99.18]+ko03410//Base excision repair	HhH-GPD superfamily base excision DNA repair protein		predicted protein, partial [Physcomitrella patens]	[L] KOG1921 Endonuclease III	Endonuclease III homolog 1, chloroplastic OS=Arabidopsis thaliana GN=NTH1 PE=2 SV=2	GO:0003906//DNA-(apurinic or apyrimidinic site) lyase activity;GO:0003677//DNA binding;GO:0006284//base-excision repair;GO:0003824//catalytic activity

## Sheet: Mismatch repair
Supplementary data 6:	Differentially expressed genes involved in mismatch repair metabolism
Gene ID	Length	Pathway Name	Level 1	Level 2	log2(He_1000/He_400)	Qvalue(He_400-vs-He_1000)	Pvalue(He_400-vs-He_1000)	Kegg Orthology	Pfam	Nt	Nr	Kog	Swissprot	GO
CL4798.Contig2_All	1408	ko03410//Base excision repair;ko03430//Mismatch repair;ko03420//Nucleotide excision repair;ko03030//DNA replication	Genetic Information Processing	Replication and repair	2.4828	1.41517e-11	5.16792e-12	K04802//proliferating cell nuclear antigen+ko03420//Nucleotide excision repair+ko03030//DNA replication+ko03410//Base excision repair+ko03430//Mismatch repair;K04802//proliferating cell nuclear antigen+ko03420//Nucleotide excision repair+ko03030//DNA replication+ko03410//Base excision repair+ko03430//Mismatch repair	Proliferating cell nuclear antigen, N-terminal domain		proliferating cell nuclear antigen [Nannochloropsis gaditana]	[L] KOG1636 DNA polymerase delta processivity factor (proliferating cell nuclear antigen)	Proliferating cell nuclear antigen OS=Catharanthus roseus PE=2 SV=1	GO:0003677//DNA binding;GO:0005634//nucleus;GO:0006260//DNA replication;GO:0006275//regulation of DNA replication;GO:0030337//DNA polymerase processivity factor activity
CL5578.Contig1_All	901	ko03030//DNA replication;ko03420//Nucleotide excision repair;ko03430//Mismatch repair	Genetic Information Processing	Replication and repair	2.22098	2.47051e-42	3.73752e-43	K10754//replication factor C subunit 1+ko03420//Nucleotide excision repair+ko03030//DNA replication+ko03430//Mismatch repair;K10754//replication factor C subunit 1+ko03420//Nucleotide excision repair+ko03030//DNA replication+ko03430//Mismatch repair;K10754//replication factor C subunit 1+ko03420//Nucleotide excision repair+ko03030//DNA replication+ko03430//Mismatch repair;K10754//replication fact…	BRCA1 C Terminus (BRCT) domain		PREDICTED: replication factor C subunit 1 [Raphanus sativus]	[L] KOG1968 Replication factor C, subunit RFC1 (large subunit)	Replication factor C subunit 1 OS=Oryza sativa subsp. japonica GN=RFC1 PE=2 SV=2
Unigene6042_All	4434	ko03430//Mismatch repair;ko00620//Pyruvate metabolism;ko03030//DNA replication;ko03420//Nucleotide excision repair	Genetic Information Processing;Metabolism	Carbohydrate metabolism;Replication and repair	1.88395	2.37281e-94	2.01677e-95	K19525//vacuolar protein sorting-associated protein 13A/C;K01303//acylaminoacyl-peptidase [EC:3.4.19.1];K15255//ATP-dependent DNA helicase PIF1 [EC:3.6.4.12];K00102//D-lactate dehydrogenase (cytochrome) [EC:1.1.2.4]+ko00620//Pyruvate metabolism;K10756//replication factor C subunit 3/5+ko03420//Nucleotide excision repair+ko03030//DNA replication+ko03430//Mismatch repair	Reverse transcriptase (RNA-dependent DNA polymerase)		PREDICTED: uncharacterized protein LOC103499392 [Cucumis melo]	[R] KOG0017 FOG: Transposon-encoded proteins with TYA, reverse transcriptase, integrase domains in various combinations		GO:0015074//DNA integration;GO:0003676//nucleic acid binding
CL4798.Contig4_All	1165	ko03420//Nucleotide excision repair;ko03030//DNA replication;ko03430//Mismatch repair;ko03410//Base excision repair	Genetic Information Processing	Replication and repair	1.73762	1.06428e-19	2.72736e-20	K04802//proliferating cell nuclear antigen+ko03420//Nucleotide excision repair+ko03030//DNA replication+ko03410//Base excision repair+ko03430//Mismatch repair;K04802//proliferating cell nuclear antigen+ko03420//Nucleotide excision repair+ko03030//DNA replication+ko03410//Base excision repair+ko03430//Mismatch repair;K04802//proliferating cell nuclear antigen+ko03420//Nucleotide excision repair+ko…	Proliferating cell nuclear antigen, C-terminal domain		pcna-like protein [Ectocarpus siliculosus]	[L] KOG1636 DNA polymerase delta processivity factor (proliferating cell nuclear antigen)	Proliferating cell nuclear antigen 2 OS=Arabidopsis thaliana GN=PCNA2 PE=1 SV=1	GO:0006272//leading strand elongation;GO:0003677//DNA binding;GO:0005634//nucleus;GO:0043626//PCNA complex;GO:0006298//mismatch repair;GO:0006260//DNA replication;GO:0006275//regulation of DNA replication;GO:0030337//DNA polymerase processivity factor activity;GO:0019985//translesion synthesis
Unigene28922_All	1608	ko03420//Nucleotide excision repair;ko03430//Mismatch repair;ko03440//Homologous recombination;ko03030//DNA replication	Genetic Information Processing	Replication and repair	1.07636	3.74221e-11	1.4006e-11	K10739//replication factor A2+ko03420//Nucleotide excision repair+ko03030//DNA replication+ko03440//Homologous recombination+ko03430//Mismatch repair;K10739//replication factor A2+ko03420//Nucleotide excision repair+ko03030//DNA replication+ko03440//Homologous recombination+ko03430//Mismatch repair	Replication protein A C terminal	XM_009042684.1 Aureococcus anophagefferens hypothetical protein partial mRNA	hypothetical protein EMIHUDRAFT_121290 [Emiliania huxleyi CCMP1516] >EOD06465.1 hypothetical protein EMIHUDRAFT_121290 [Emiliania huxleyi CCMP1516]	[L] KOG3108 Single-stranded DNA-binding replication protein A (RPA), medium (30 kD) subunit	Glycine-rich cell wall structural protein 1 OS=Petunia hybrida GN=GRP-1 PE=1 SV=1	GO:0016021//integral component of membrane
CL4798.Contig1_All	1394	ko03410//Base excision repair;ko03420//Nucleotide excision repair;ko03430//Mismatch repair;ko03030//DNA replication	Genetic Information Processing	Replication and repair	1.01851	6.60884e-62	7.62826e-63	K04802//proliferating cell nuclear antigen+ko03420//Nucleotide excision repair+ko03030//DNA replication+ko03410//Base excision repair+ko03430//Mismatch repair	Proliferating cell nuclear antigen, N-terminal domain		proliferating cell nuclear antigen [Nannochloropsis gaditana]	[L] KOG1636 DNA polymerase delta processivity factor (proliferating cell nuclear antigen)	Proliferating cell nuclear antigen OS=Catharanthus roseus PE=2 SV=1	GO:0003677//DNA binding;GO:0005634//nucleus;GO:0006260//DNA replication;GO:0006275//regulation of DNA replication;GO:0030337//DNA polymerase processivity factor activity
Unigene25905_All	2215	ko03430//Mismatch repair	Genetic Information Processing	Replication and repair	-1.07101	3.57663e-41	5.51307e-42	K08734//DNA mismatch repair protein MLH1+ko03430//Mismatch repair;K08734//DNA mismatch repair protein MLH1+ko03430//Mismatch repair	DNA mismatch repair protein Mlh1 C-terminus		hypothetical protein PPTG_01521 [Phytophthora parasitica INRA-310] >ETL91883.1 hypothetical protein L917_09656 [Phytophthora parasitica] >ETN21290.1 hypothetical protein PPTG_01521 [Phytophthora parasitica INRA-310]	[L] KOG1979 DNA mismatch repair protein - MLH1 family	DNA mismatch repair protein MLH1 OS=Arabidopsis thaliana GN=MLH1 PE=2 SV=1	GO:0032389//MutLalpha complex;GO:0005712//chiasma;GO:0005524//ATP binding;GO:0006298//mismatch repair;GO:0032300//mismatch repair complex;GO:0030983//mismatched DNA binding;GO:0003697//single-stranded DNA binding;GO:0000795//synaptonemal complex;GO:0016887//ATPase activity
Unigene23364_All	333	ko03440//Homologous recombination;ko03430//Mismatch repair;ko03420//Nucleotide excision repair;ko03030//DNA replication	Genetic Information Processing	Replication and repair	-1.14214	9.2881e-08	4.40059e-08	K07466//replication factor A1+ko03420//Nucleotide excision repair+ko03030//DNA replication+ko03440//Homologous recombination+ko03430//Mismatch repair	Sporulation protein YtfJ (Spore_YtfJ)	XM_014035013.1 Monoraphidium neglectum hypothetical protein partial mRNA		[B] KOG2510 SWI-SNF chromatin-remodeling complex protein
Unigene77245_All	1358	ko03420//Nucleotide excision repair;ko03430//Mismatch repair;ko03030//DNA replication	Genetic Information Processing	Replication and repair	-1.47283	0.000225314	0.000155688	K10754//replication factor C subunit 1+ko03420//Nucleotide excision repair+ko03030//DNA replication+ko03430//Mismatch repair;K10754//replication factor C subunit 1+ko03420//Nucleotide excision repair+ko03030//DNA replication+ko03430//Mismatch repair;K10754//replication factor C subunit 1+ko03420//Nucleotide excision repair+ko03030//DNA replication+ko03430//Mismatch repair;K10754//replication fact…	BRCA1 C Terminus (BRCT) domain		putative GTP-binding protein EngB [Symbiodinium microadriaticum]	[L] KOG1968 Replication factor C, subunit RFC1 (large subunit)	Replication factor C subunit 1 OS=Arabidopsis thaliana GN=RFC1 PE=2 SV=1	GO:0006281//DNA repair;GO:0005524//ATP binding;GO:0003910//DNA ligase (ATP) activity;GO:0008270//zinc ion binding;GO:0006310//DNA recombination
Unigene33426_All	2989	ko03430//Mismatch repair;ko03420//Nucleotide excision repair	Genetic Information Processing	Replication and repair	-1.61937	2.00432e-11	7.38872e-12	K03657//DNA helicase II / ATP-dependent DNA helicase PcrA [EC:3.6.4.12]+ko03420//Nucleotide excision repair+ko03430//Mismatch repair;K03657//DNA helicase II / ATP-dependent DNA helicase PcrA [EC:3.6.4.12]+ko03420//Nucleotide excision repair+ko03430//Mismatch repair;K03657//DNA helicase II / ATP-dependent DNA helicase PcrA [EC:3.6.4.12]+ko03420//Nucleotide excision repair+ko03430//Mismatch repair;…	UvrD-like helicase C-terminal domain		predicted protein, partial [Ostreococcus lucimarinus CCE9901] >ABO96307.1 predicted protein, partial [Ostreococcus lucimarinus CCE9901]	[L] KOG2108 3'-5' DNA helicase	ATP-dependent DNA helicase SRS2-like protein At4g25120 OS=Arabidopsis thaliana GN=SRS2 PE=1 SV=1	GO:0003677//DNA binding;GO:0005524//ATP binding;GO:0004003//ATP-dependent DNA helicase activity
Unigene40960_All	1981	ko03430//Mismatch repair;ko03420//Nucleotide excision repair;ko03030//DNA replication	Genetic Information Processing	Replication and repair	-2.11148	8.68235e-21	2.14472e-21	K10756//replication factor C subunit 3/5+ko03420//Nucleotide excision repair+ko03030//DNA replication+ko03430//Mismatch repair;K10756//replication factor C subunit 3/5+ko03420//Nucleotide excision repair+ko03030//DNA replication+ko03430//Mismatch repair;K10755//replication factor C subunit 2/4+ko03420//Nucleotide excision repair+ko03030//DNA replication+ko03430//Mismatch repair;K10755//replicatio…	DNA polymerase III, delta subunit		protein STICHEL [Dorcoceras hygrometricum]	[L] KOG0989 Replication factor C, subunit RFC4	Protein STICHEL OS=Arabidopsis thaliana GN=STI PE=1 SV=2	GO:0003887//DNA-directed DNA polymerase activity;GO:0003677//DNA binding;GO:0005524//ATP binding;GO:0006260//DNA replication;GO:0009360//DNA polymerase III complex;GO:0009536//plastid
Unigene31568_All	603	ko03430//Mismatch repair	Genetic Information Processing	Replication and repair	-2.16686	6.42282e-08	3.00262e-08	K08737//DNA mismatch repair protein MSH6+ko03430//Mismatch repair;K08737//DNA mismatch repair protein MSH6+ko03430//Mismatch repair;K08737//DNA mismatch repair protein MSH6+ko03430//Mismatch repair;K08737//DNA mismatch repair protein MSH6+ko03430//Mismatch repair;K08737//DNA mismatch repair protein MSH6+ko03430//Mismatch repair	MutS domain V		hypothetical protein GUITHDRAFT_77597 [Guillardia theta CCMP2712] >EKX37901.1 hypothetical protein GUITHDRAFT_77597 [Guillardia theta CCMP2712]	[L] KOG0217 Mismatch repair ATPase MSH6 (MutS family)	DNA mismatch repair protein MSH1, mitochondrial OS=Arabidopsis thaliana GN=MSH1 PE=1 SV=1	GO:0005524//ATP binding;GO:0006298//mismatch repair;GO:0030983//mismatched DNA binding
Unigene58959_All	768	ko03430//Mismatch repair	Genetic Information Processing	Replication and repair	-2.44944	1.33972e-05	7.85555e-06	K08734//DNA mismatch repair protein MLH1+ko03430//Mismatch repair;K08734//DNA mismatch repair protein MLH1+ko03430//Mismatch repair;K08734//DNA mismatch repair protein MLH1+ko03430//Mismatch repair;K08734//DNA mismatch repair protein MLH1+ko03430//Mismatch repair	DNA mismatch repair protein, C-terminal domain		DNA mismatch repair protein [Chrysochromulina sp. CCMP291]	[L] KOG1979 DNA mismatch repair protein - MLH1 family		GO:0005524//ATP binding;GO:0006298//mismatch repair;GO:0032300//mismatch repair complex;GO:0030983//mismatched DNA binding
CL11349.Contig2_All	2833	ko03430//Mismatch repair	Genetic Information Processing	Replication and repair	-2.49745	2.0579e-05	1.23646e-05	K08735//DNA mismatch repair protein MSH2+ko03430//Mismatch repair;K08735//DNA mismatch repair protein MSH2+ko03430//Mismatch repair;K08735//DNA mismatch repair protein MSH2+ko03430//Mismatch repair;K08735//DNA mismatch repair protein MSH2+ko03430//Mismatch repair;K08735//DNA mismatch repair protein MSH2+ko03430//Mismatch repair	MutS domain V	XM_005645983.1 Coccomyxa subellipsoidea C-169 DNA mismatch repair protein partial mRNA	MutS protein homolog 2A [Ectocarpus siliculosus]	[O] KOG0742 AAA+-type ATPase	DNA mismatch repair protein MSH2 OS=Arabidopsis thaliana GN=MSH2 PE=1 SV=1	GO:0006311//meiotic gene conversion;GO:0005524//ATP binding;GO:0032300//mismatch repair complex;GO:0000404//heteroduplex DNA loop binding;GO:0000406//double-strand/single-strand DNA junction binding;GO:0032302//MutSbeta complex;GO:0006301//postreplication repair;GO:0006298//mismatch repair;GO:0030983//mismatched DNA binding;GO:0032137//guanine/thymine mispair binding;GO:0045128//negative regulati…
CL9922.Contig1_All	2402	ko03430//Mismatch repair	Genetic Information Processing	Replication and repair	-2.54053	1.54801e-123	1.08098e-124	K07456//DNA mismatch repair protein MutS2+ko03430//Mismatch repair;K07456//DNA mismatch repair protein MutS2+ko03430//Mismatch repair;K07456//DNA mismatch repair protein MutS2+ko03430//Mismatch repair;K07456//DNA mismatch repair protein MutS2+ko03430//Mismatch repair;K07456//DNA mismatch repair protein MutS2+ko03430//Mismatch repair	MutS domain V		predicted protein, partial [Physcomitrella patens]	[L] KOG0218 Mismatch repair MSH3	DNA mismatch repair protein MSH2 OS=Zea mays GN=MUS1 PE=3 SV=1	GO:0045910//negative regulation of DNA recombination;GO:0005524//ATP binding;GO:0006298//mismatch repair;GO:0030983//mismatched DNA binding;GO:0004519//endonuclease activity;GO:0016887//ATPase activity
Unigene12572_All	3623	ko03430//Mismatch repair	Genetic Information Processing	Replication and repair	-2.59737	2.06184e-222	9.06503e-224	K08737//DNA mismatch repair protein MSH6+ko03430//Mismatch repair;K08737//DNA mismatch repair protein MSH6+ko03430//Mismatch repair;K08737//DNA mismatch repair protein MSH6+ko03430//Mismatch repair;K11267//sister chromatid cohesion protein PDS5;K08737//DNA mismatch repair protein MSH6+ko03430//Mismatch repair	Lamin-B receptor of TUDOR domain		EsV-1-7 [Ectocarpus siliculosus]	[L] KOG0217 Mismatch repair ATPase MSH6 (MutS family)	DNA mismatch repair protein MSH6 OS=Arabidopsis thaliana GN=MSH6 PE=1 SV=2
Unigene66394_All	861	ko03430//Mismatch repair	Genetic Information Processing	Replication and repair	-2.61937	9.00828e-05	5.85097e-05	K08735//DNA mismatch repair protein MSH2+ko03430//Mismatch repair;K08735//DNA mismatch repair protein MSH2+ko03430//Mismatch repair;K08735//DNA mismatch repair protein MSH2+ko03430//Mismatch repair;K08735//DNA mismatch repair protein MSH2+ko03430//Mismatch repair	MutS domain V		PREDICTED: uncharacterized protein LOC101254889 [Solanum lycopersicum]	[L] KOG0219 Mismatch repair ATPase MSH2 (MutS family)	DNA mismatch repair protein MSH3 OS=Arabidopsis thaliana GN=MSH3 PE=1 SV=2	GO:0005524//ATP binding;GO:0006298//mismatch repair;GO:0030983//mismatched DNA binding;GO:0009536//plastid
Unigene35373_All	1013	ko03430//Mismatch repair	Genetic Information Processing	Replication and repair	-2.84176	6.13497e-08	2.86287e-08	K08737//DNA mismatch repair protein MSH6+ko03430//Mismatch repair;K08737//DNA mismatch repair protein MSH6+ko03430//Mismatch repair;K08737//DNA mismatch repair protein MSH6+ko03430//Mismatch repair;K08737//DNA mismatch repair protein MSH6+ko03430//Mismatch repair;K08737//DNA mismatch repair protein MSH6+ko03430//Mismatch repair	MutS domain I		PREDICTED: uncharacterized protein LOC101254889 [Solanum lycopersicum]	[L] TWOG1021 Mismatch repair ATPase MSH3	DNA mismatch repair protein MSH3 OS=Arabidopsis thaliana GN=MSH3 PE=1 SV=2	GO:0005524//ATP binding;GO:0006298//mismatch repair;GO:0030983//mismatched DNA binding;GO:0009536//plastid
Unigene28788_All	580	ko03430//Mismatch repair;ko03420//Nucleotide excision repair;ko03410//Base excision repair;ko03030//DNA replication	Genetic Information Processing	Replication and repair	-3.9886	8.7028e-08	4.11471e-08	K10747//DNA ligase 1 [EC:6.5.1.1 6.5.1.6 6.5.1.7]+ko03420//Nucleotide excision repair+ko03030//DNA replication+ko03410//Base excision repair+ko03430//Mismatch repair;K18328//lariat debranching enzyme [EC:3.1.-.-]	Transcription initiation factor TFIID component TAF4 family	XM_014047445.1 Monoraphidium neglectum hypothetical protein mRNA	hypothetical protein HannXRQ_Chr13g0416651 [Helianthus annuus]	[K] KOG3302 TATA-box binding protein (TBP), component of TFIID and TFIIIB	Transcriptional corepressor LEUNIG OS=Arabidopsis thaliana GN=LUG PE=1 SV=2
Unigene75704_All	651	ko03430//Mismatch repair	Genetic Information Processing	Replication and repair	-4.61937	0.000536232	0.000394685	K08739//DNA mismatch repair protein MLH3+ko03430//Mismatch repair;K08739//DNA mismatch repair protein MLH3+ko03430//Mismatch repair;K08739//DNA mismatch repair protein MLH3+ko03430//Mismatch repair;K08739//DNA mismatch repair protein MLH3+ko03430//Mismatch repair;K08739//DNA mismatch repair protein MLH3+ko03430//Mismatch repair	MutL C terminal dimerisation domain		uncharacterized protein LOC109794587, partial [Cajanus cajan]	[L] KOG1977 DNA mismatch repair protein - MLH3 family	DNA mismatch repair protein MLH3 OS=Arabidopsis thaliana GN=MLH3 PE=2 SV=2
Unigene31404_All	1335	ko04075//Plant hormone signal transduction;ko03420//Nucleotide excision repair;ko03430//Mismatch repair;ko03030//DNA replication;ko03410//Base excision repair	Genetic Information Processing;Environmental Information Processing	Signal transduction;Replication and repair	-4.84176	1.29515e-20	3.21829e-21	K01972//DNA ligase (NAD+) [EC:6.5.1.2]+ko03420//Nucleotide excision repair+ko03030//DNA replication+ko03410//Base excision repair+ko03430//Mismatch repair;K14491//two-component response regulator ARR-B family+ko04075//Plant hormone signal transduction;K14491//two-component response regulator ARR-B family+ko04075//Plant hormone signal transduction	NAD-dependent DNA ligase adenylation domain		hypothetical protein BVRB_036360, partial [Beta vulgaris subsp. vulgaris]	[K] KOG1601 GATA-4/5/6 transcription factors	Probable transcriptional regulator ycf27 OS=Guillardia theta GN=ycf27 PE=3 SV=1	GO:0003677//DNA binding;GO:0000160//phosphorelay signal transduction system;GO:0006355//regulation of transcription, DNA-templated;GO:0016301//kinase activity;GO:0005622//intracellular
Unigene66673_All	430	ko03420//Nucleotide excision repair;ko03430//Mismatch repair	Genetic Information Processing	Replication and repair	-4.84176	0.000167012	0.00011332	K03657//DNA helicase II / ATP-dependent DNA helicase PcrA [EC:3.6.4.12]+ko03420//Nucleotide excision repair+ko03430//Mismatch repair;K03657//DNA helicase II / ATP-dependent DNA helicase PcrA [EC:3.6.4.12]+ko03420//Nucleotide excision repair+ko03430//Mismatch repair;K03657//DNA helicase II / ATP-dependent DNA helicase PcrA [EC:3.6.4.12]+ko03420//Nucleotide excision repair+ko03430//Mismatch repair;…	UvrD/REP helicase N-terminal domain		ATP-dependent DNA helicase [Ectocarpus siliculosus]	[L] KOG2108 3'-5' DNA helicase	ATP-dependent DNA helicase SRS2-like protein At4g25120 OS=Arabidopsis thaliana GN=SRS2 PE=1 SV=1	GO:0003677//DNA binding;GO:0005524//ATP binding;GO:0004003//ATP-dependent DNA helicase activity
Unigene72339_All	576	ko03420//Nucleotide excision repair;ko03430//Mismatch repair;ko03030//DNA replication	Genetic Information Processing	Replication and repair	-5.28233	9.50308e-06	5.48026e-06	K10755//replication factor C subunit 2/4+ko03420//Nucleotide excision repair+ko03030//DNA replication+ko03430//Mismatch repair;K10756//replication factor C subunit 3/5+ko03420//Nucleotide excision repair+ko03030//DNA replication+ko03430//Mismatch repair;K10755//replication factor C subunit 2/4+ko03420//Nucleotide excision repair+ko03030//DNA replication+ko03430//Mismatch repair	DNA polymerase III subunits gamma and tau domain III		protein STICHEL [Dorcoceras hygrometricum]	[L] KOG0989 Replication factor C, subunit RFC4	Protein STICHEL OS=Arabidopsis thaliana GN=STI PE=1 SV=2	GO:0003887//DNA-directed DNA polymerase activity;GO:0003677//DNA binding;GO:0005524//ATP binding;GO:0006260//DNA replication;GO:0009360//DNA polymerase III complex;GO:0009536//plastid
Unigene74986_All	381	ko03440//Homologous recombination;ko03030//DNA replication;ko03430//Mismatch repair	Genetic Information Processing	Replication and repair	-5.42672	3.07878e-06	1.6839e-06	K03111//single-strand DNA-binding protein+ko03030//DNA replication+ko03440//Homologous recombination+ko03430//Mismatch repair;K03111//single-strand DNA-binding protein+ko03030//DNA replication+ko03440//Homologous recombination+ko03430//Mismatch repair	Single-strand binding protein family		uncharacterized protein LOC109794721, partial [Cajanus cajan]	[L] KOG1653 Single-stranded DNA-binding protein	Single-stranded DNA-binding protein, mitochondrial OS=Arabidopsis thaliana GN=At4g11060 PE=2 SV=1	GO:0003697//single-stranded DNA binding;GO:0006260//DNA replication
Unigene66672_All	901	ko03420//Nucleotide excision repair;ko03430//Mismatch repair	Genetic Information Processing	Replication and repair	-5.73484	1.93371e-07	9.42656e-08	K03657//DNA helicase II / ATP-dependent DNA helicase PcrA [EC:3.6.4.12]+ko03420//Nucleotide excision repair+ko03430//Mismatch repair;K03657//DNA helicase II / ATP-dependent DNA helicase PcrA [EC:3.6.4.12]+ko03420//Nucleotide excision repair+ko03430//Mismatch repair;K03657//DNA helicase II / ATP-dependent DNA helicase PcrA [EC:3.6.4.12]+ko03420//Nucleotide excision repair+ko03430//Mismatch repair;…	UvrD/REP helicase N-terminal domain		unnamed protein product [Chondrus crispus] >CDF35935.1 unnamed protein product [Chondrus crispus]	[L] KOG2108 3'-5' DNA helicase	ATP-dependent DNA helicase SRS2-like protein At4g25120 OS=Arabidopsis thaliana GN=SRS2 PE=1 SV=1	GO:0003677//DNA binding;GO:0005524//ATP binding;GO:0004003//ATP-dependent DNA helicase activity
CL10963.Contig2_All	1873	ko03430//Mismatch repair;ko03420//Nucleotide excision repair;ko03440//Homologous recombination;ko03030//DNA replication	Genetic Information Processing	Replication and repair	-6.12483	2.53774e-09	1.0676e-09	K07466//replication factor A1+ko03420//Nucleotide excision repair+ko03030//DNA replication+ko03440//Homologous recombination+ko03430//Mismatch repair;K07466//replication factor A1+ko03420//Nucleotide excision repair+ko03030//DNA replication+ko03440//Homologous recombination+ko03430//Mismatch repair;K07466//replication factor A1+ko03420//Nucleotide excision repair+ko03030//DNA replication+ko03440/…	Replication factor-A C terminal domain		replication protein a 70 kda dna-binding subunit [Nannochloropsis gaditana]	[L] KOG0851 Single-stranded DNA-binding replication protein A (RPA), large (70 kD) subunit and related ssDNA-binding proteins	Replication protein A 70 kDa DNA-binding subunit D OS=Arabidopsis thaliana GN=RPA1D PE=2 SV=1	GO:0003677//DNA binding;GO:0005634//nucleus;GO:0006281//DNA repair;GO:0006260//DNA replication;GO:0006310//DNA recombination

## Sheet: Homologous recombination
Supplementary data 6:	Differentially expressed genes involved in homologus recombination metabolism
Gene ID	Length	Pathway Name	Level 1	Level 2	log2(He_1000/He_400)	Qvalue(He_400-vs-He_1000)	Pvalue(He_400-vs-He_1000)	Kegg Orthology	Pfam	Nt	Nr	Kog	Swissprot	GO
CL4908.Contig4_All	1728	ko03440//Homologous recombination	Genetic Information Processing	Replication and repair	1.52544	3.01031e-53	3.87424e-54	K10882//crossover junction endonuclease EME1 [EC:3.1.22.-]+ko03440//Homologous recombination	Helix-hairpin-helix domain	LN713260.1 Cucumis melo genomic chromosome, chr_6	hypothetical protein PPTG_18142 [Phytophthora parasitica INRA-310] >ETN00138.1 hypothetical protein PPTG_18142 [Phytophthora parasitica INRA-310]		Formin-like protein 5 OS=Oryza sativa subsp. japonica GN=FH5 PE=2 SV=2	GO:0005634//nucleus;GO:0006281//DNA repair;GO:0048476//Holliday junction resolvase complex
CL3430.Contig3_All	3983	ko03440//Homologous recombination	Genetic Information Processing	Replication and repair	1.21293	5.92093e-24	1.32862e-24	K03165//DNA topoisomerase III [EC:5.99.1.2]+ko03440//Homologous recombination;K03165//DNA topoisomerase III [EC:5.99.1.2]+ko03440//Homologous recombination;K03165//DNA topoisomerase III [EC:5.99.1.2]+ko03440//Homologous recombination	DNA topoisomerase	XM_014038837.1 Monoraphidium neglectum DNA topoisomerase III mRNA	conserved unknown protein [Ectocarpus siliculosus]	[L] KOG1956 DNA topoisomerase III alpha	DNA topoisomerase 3-alpha OS=Oryza sativa subsp. japonica GN=TOP3A PE=3 SV=1	GO:0003677//DNA binding;GO:0003917//DNA topoisomerase type I activity;GO:0008270//zinc ion binding;GO:0006265//DNA topological change
Unigene28922_All	1608	ko03420//Nucleotide excision repair;ko03430//Mismatch repair;ko03440//Homologous recombination;ko03030//DNA replication	Genetic Information Processing	Replication and repair	1.07636	3.74221e-11	1.4006e-11	K10739//replication factor A2+ko03420//Nucleotide excision repair+ko03030//DNA replication+ko03440//Homologous recombination+ko03430//Mismatch repair;K10739//replication factor A2+ko03420//Nucleotide excision repair+ko03030//DNA replication+ko03440//Homologous recombination+ko03430//Mismatch repair	Replication protein A C terminal	XM_009042684.1 Aureococcus anophagefferens hypothetical protein partial mRNA	hypothetical protein EMIHUDRAFT_121290 [Emiliania huxleyi CCMP1516] >EOD06465.1 hypothetical protein EMIHUDRAFT_121290 [Emiliania huxleyi CCMP1516]	[L] KOG3108 Single-stranded DNA-binding replication protein A (RPA), medium (30 kD) subunit	Glycine-rich cell wall structural protein 1 OS=Petunia hybrida GN=GRP-1 PE=1 SV=1	GO:0016021//integral component of membrane
Unigene1577_All	865	ko03440//Homologous recombination	Genetic Information Processing	Replication and repair	-1.02501	3.33383e-07	1.65724e-07	K03655//ATP-dependent DNA helicase RecG [EC:3.6.4.12]+ko03440//Homologous recombination;K03655//ATP-dependent DNA helicase RecG [EC:3.6.4.12]+ko03440//Homologous recombination;K03655//ATP-dependent DNA helicase RecG [EC:3.6.4.12]+ko03440//Homologous recombination;K03655//ATP-dependent DNA helicase RecG [EC:3.6.4.12]+ko03440//Homologous recombination	DEAD/DEAH box helicase		P-loop containing nucleoside triphosphate hydrolase protein [Coccomyxa subellipsoidea C-169] >EIE26488.1 P-loop containing nucleoside triphosphate hydrolase protein [Coccomyxa subellipsoidea C-169]	[A] KOG0344 ATP-dependent RNA helicase	ATP-dependent DNA helicase homolog RECG, chloroplastic OS=Arabidopsis thaliana GN=RECG PE=3 SV=1	GO:0016787//hydrolase activity;GO:0005524//ATP binding;GO:0003676//nucleic acid binding
CL8247.Contig1_All	2698	ko03440//Homologous recombination	Genetic Information Processing	Replication and repair	-1.04772	7.68679e-10	3.12245e-10	K03165//DNA topoisomerase III [EC:5.99.1.2]+ko03440//Homologous recombination;K03165//DNA topoisomerase III [EC:5.99.1.2]+ko03440//Homologous recombination;K03165//DNA topoisomerase III [EC:5.99.1.2]+ko03440//Homologous recombination;K03165//DNA topoisomerase III [EC:5.99.1.2]+ko03440//Homologous recombination;K03165//DNA topoisomerase III [EC:5.99.1.2]+ko03440//Homologous recombination	DNA topoisomerase	XM_008440837.2 PREDICTED: Cucumis melo DNA topoisomerase 3-beta (LOC103483959), mRNA	dna topoisomerase 3-beta-1 [Nannochloropsis gaditana]	[L] KOG1957 DNA topoisomerase III beta	DNA topoisomerase 3-beta OS=Arabidopsis thaliana GN=At2g32000 PE=2 SV=1	GO:0003729//mRNA binding;GO:0003677//DNA binding;GO:0005634//nucleus;GO:0003917//DNA topoisomerase type I activity;GO:0006265//DNA topological change;GO:0003916//DNA topoisomerase activity
Unigene30644_All	1786	ko03440//Homologous recombination	Genetic Information Processing	Replication and repair	-1.13163	1.60319e-21	3.86379e-22	K03655//ATP-dependent DNA helicase RecG [EC:3.6.4.12]+ko03440//Homologous recombination;K03655//ATP-dependent DNA helicase RecG [EC:3.6.4.12]+ko03440//Homologous recombination;K03655//ATP-dependent DNA helicase RecG [EC:3.6.4.12]+ko03440//Homologous recombination	Peroxide stress protein YaaA		conserved hypothetical protein [Ricinus communis]	[A] KOG0344 ATP-dependent RNA helicase	ATP-dependent DNA helicase homolog RECG, chloroplastic OS=Arabidopsis thaliana GN=RECG PE=3 SV=1
Unigene23364_All	333	ko03440//Homologous recombination;ko03430//Mismatch repair;ko03420//Nucleotide excision repair;ko03030//DNA replication	Genetic Information Processing	Replication and repair	-1.14214	9.2881e-08	4.40059e-08	K07466//replication factor A1+ko03420//Nucleotide excision repair+ko03030//DNA replication+ko03440//Homologous recombination+ko03430//Mismatch repair	Sporulation protein YtfJ (Spore_YtfJ)	XM_014035013.1 Monoraphidium neglectum hypothetical protein partial mRNA		[B] KOG2510 SWI-SNF chromatin-remodeling complex protein
CL4348.Contig2_All	3388	ko03440//Homologous recombination	Genetic Information Processing	Replication and repair	-1.14709	1.00741e-09	4.12423e-10	K15362//fanconi anemia group J protein [EC:3.6.4.12]+ko03440//Homologous recombination;K15362//fanconi anemia group J protein [EC:3.6.4.12]+ko03440//Homologous recombination;K15362//fanconi anemia group J protein [EC:3.6.4.12]+ko03440//Homologous recombination;K15362//fanconi anemia group J protein [EC:3.6.4.12]+ko03440//Homologous recombination;K15362//fanconi anemia group J protein [EC:3.6.4.12…	Helicase C-terminal domain		hypothetical protein L914_19068 [Phytophthora parasitica]	[L] KOG1132 Helicase of the DEAD superfamily	DNA repair helicase XPD OS=Arabidopsis thaliana GN=XPD PE=1 SV=1	GO:0003677//DNA binding;GO:0005634//nucleus;GO:0005524//ATP binding;GO:0006139//nucleobase-containing compound metabolic process;GO:0004003//ATP-dependent DNA helicase activity
CL4908.Contig1_All	1791	ko03440//Homologous recombination	Genetic Information Processing	Replication and repair	-1.30822	2.01128e-14	6.36952e-15	K10882//crossover junction endonuclease EME1 [EC:3.1.22.-]+ko03440//Homologous recombination	Helix-hairpin-helix domain	AF367442.1 Prunus persica clone Mdh1 NAD-dependent malate dehydrogenase (mdh1) mRNA, complete cds	hypothetical protein PPTG_18142 [Phytophthora parasitica INRA-310] >ETN00138.1 hypothetical protein PPTG_18142 [Phytophthora parasitica INRA-310]		Formin-like protein 5 OS=Oryza sativa subsp. japonica GN=FH5 PE=2 SV=2	GO:0005634//nucleus;GO:0006281//DNA repair;GO:0048476//Holliday junction resolvase complex
Unigene26187_All	700	ko03440//Homologous recombination	Genetic Information Processing	Replication and repair	-1.3849	1.2102e-07	5.79123e-08	K03655//ATP-dependent DNA helicase RecG [EC:3.6.4.12]+ko03440//Homologous recombination;K03655//ATP-dependent DNA helicase RecG [EC:3.6.4.12]+ko03440//Homologous recombination;K03655//ATP-dependent DNA helicase RecG [EC:3.6.4.12]+ko03440//Homologous recombination;K03655//ATP-dependent DNA helicase RecG [EC:3.6.4.12]+ko03440//Homologous recombination;K03655//ATP-dependent DNA helicase RecG [EC:3.6…	Type III secretion protein (HpaP)	XM_014043674.1 Monoraphidium neglectum hypothetical protein mRNA	hypothetical protein BU14_0066s0031 [Porphyra umbilicalis]
Unigene4424_All	2344	ko03440//Homologous recombination;ko03050//Proteasome	Genetic Information Processing	Replication and repair;Folding, sorting and degradation	-1.56403	4.16572e-28	8.42267e-29	K10881//26 proteasome complex subunit DSS1+ko03050//Proteasome+ko03440//Homologous recombination;K10881//26 proteasome complex subunit DSS1+ko03050//Proteasome+ko03440//Homologous recombination;K10881//26 proteasome complex subunit DSS1+ko03050//Proteasome+ko03440//Homologous recombination;K10881//26 proteasome complex subunit DSS1+ko03050//Proteasome+ko03440//Homologous recombination	Ankyrin repeats (3 copies)		hypothetical protein PPTG_15090 [Phytophthora parasitica INRA-310] >ETN04425.1 hypothetical protein PPTG_15090 [Phytophthora parasitica INRA-310]
Unigene37327_All	2806	ko03440//Homologous recombination	Genetic Information Processing	Replication and repair	-1.60577	2.6708e-58	3.23479e-59	K03655//ATP-dependent DNA helicase RecG [EC:3.6.4.12]+ko03440//Homologous recombination;K03655//ATP-dependent DNA helicase RecG [EC:3.6.4.12]+ko03440//Homologous recombination;K03655//ATP-dependent DNA helicase RecG [EC:3.6.4.12]+ko03440//Homologous recombination;K03655//ATP-dependent DNA helicase RecG [EC:3.6.4.12]+ko03440//Homologous recombination	DEAD/DEAH box helicase		conserved unknown protein [Ectocarpus siliculosus]	[TZ] KOG3671 Actin regulatory protein (Wiskott-Aldrich syndrome protein)	Formin-like protein 16 OS=Oryza sativa subsp. japonica GN=FH16 PE=2 SV=1	GO:0005524//ATP binding;GO:0003676//nucleic acid binding
Unigene29470_All	2278	ko03440//Homologous recombination;ko03410//Base excision repair;ko03420//Nucleotide excision repair;ko03030//DNA replication	Genetic Information Processing	Replication and repair	-1.61937	2.51623e-17	7.05368e-18	K02335//DNA polymerase I [EC:2.7.7.7]+ko03420//Nucleotide excision repair+ko03030//DNA replication+ko03440//Homologous recombination+ko03410//Base excision repair;K02349//DNA polymerase theta [EC:2.7.7.7];K02349//DNA polymerase theta [EC:2.7.7.7];K02349//DNA polymerase theta [EC:2.7.7.7];K02349//DNA polymerase theta [EC:2.7.7.7]	Radical SAM N-terminal		DNA polymerase I [Dorcoceras hygrometricum]	[R] KOG0950 DNA polymerase theta/eta, DEAD-box superfamily	Helicase and polymerase-containing protein TEBICHI OS=Arabidopsis thaliana GN=TEB PE=2 SV=1	GO:0003887//DNA-directed DNA polymerase activity;GO:0003677//DNA binding;GO:0006261//DNA-dependent DNA replication
Unigene6912_All	2501	ko03440//Homologous recombination	Genetic Information Processing	Replication and repair	-1.72043	5.41183e-05	3.42001e-05	K10869//RAD51-like protein 1+ko03440//Homologous recombination	Rad51	XM_002945584.1 Volvox carteri f. nagariensis Qc-SNARE, USE1 family (use1), mRNA
Unigene37593_All	2018	ko03440//Homologous recombination;ko03030//DNA replication;ko03420//Nucleotide excision repair;ko03410//Base excision repair	Genetic Information Processing	Replication and repair	-1.74723	7.83651e-135	5.16964e-136	K02335//DNA polymerase I [EC:2.7.7.7]+ko03420//Nucleotide excision repair+ko03030//DNA replication+ko03440//Homologous recombination+ko03410//Base excision repair;K02184//formin 2;K02184//formin 2;K02184//formin 2;K04733//interleukin-1 receptor-associated kinase 4 [EC:2.7.11.1]	5'-3' exonuclease, N-terminal resolvase-like domain		hypothetical protein BU14_0180s0014, partial [Porphyra umbilicalis]	[PT] KOG0498 K+-channel ERG and related proteins, contain PAS/PAC sensor domain	Vegetative cell wall protein gp1 OS=Chlamydomonas reinhardtii GN=GP1 PE=1 SV=1
CL4348.Contig4_All	4355	ko03440//Homologous recombination	Genetic Information Processing	Replication and repair	-1.85245	6.34038e-52	8.28754e-53	K15362//fanconi anemia group J protein [EC:3.6.4.12]+ko03440//Homologous recombination;K15362//fanconi anemia group J protein [EC:3.6.4.12]+ko03440//Homologous recombination;K15362//fanconi anemia group J protein [EC:3.6.4.12]+ko03440//Homologous recombination;K15362//fanconi anemia group J protein [EC:3.6.4.12]+ko03440//Homologous recombination;K15362//fanconi anemia group J protein [EC:3.6.4.12…	Helicase C-terminal domain		conserved unknown protein [Ectocarpus siliculosus]	[L] KOG1132 Helicase of the DEAD superfamily	DNA repair helicase XPD OS=Arabidopsis thaliana GN=XPD PE=1 SV=1	GO:0003677//DNA binding;GO:0005634//nucleus;GO:0005524//ATP binding;GO:0006139//nucleobase-containing compound metabolic process;GO:0004003//ATP-dependent DNA helicase activity
Unigene16490_All	1437	ko03440//Homologous recombination	Genetic Information Processing	Replication and repair	-2.42392	9.88223e-45	1.43481e-45	K10869//RAD51-like protein 1+ko03440//Homologous recombination;K10869//RAD51-like protein 1+ko03440//Homologous recombination	Rad51	XM_002945584.1 Volvox carteri f. nagariensis Qc-SNARE, USE1 family (use1), mRNA		[L] KOG1433 DNA repair protein RAD51/RHP55
Unigene57417_All	551	ko03440//Homologous recombination	Genetic Information Processing	Replication and repair	-3.39712	0.000677403	0.000505975	K10728//topoisomerase (DNA) II binding protein 1+ko03440//Homologous recombination;K10728//topoisomerase (DNA) II binding protein 1+ko03440//Homologous recombination;K10728//topoisomerase (DNA) II binding protein 1+ko03440//Homologous recombination;K10728//topoisomerase (DNA) II binding protein 1+ko03440//Homologous recombination	twin BRCT domain		DNA topoisomerase 2-binding protein 1-A [Spinacia oleracea]	[L] KOG3226 DNA repair protein
Unigene22340_All	1281	ko03440//Homologous recombination	Genetic Information Processing	Replication and repair	-3.42672	6.264e-33	1.13915e-33	K10901//bloom syndrome protein [EC:3.6.4.12]+ko03440//Homologous recombination;K10901//bloom syndrome protein [EC:3.6.4.12]+ko03440//Homologous recombination	AAA domain		hypothetical protein SELMODRAFT_41332, partial [Selaginella moellendorffii] >EFJ07289.1 hypothetical protein SELMODRAFT_41332, partial [Selaginella moellendorffii]	[L] KOG0351 ATP-dependent DNA helicase	ATP-dependent DNA helicase Q-like 3 OS=Arabidopsis thaliana GN=RECQL3 PE=1 SV=1	GO:0005524//ATP binding;GO:0006310//DNA recombination;GO:0003676//nucleic acid binding;GO:0008026//ATP-dependent helicase activity
Unigene57911_All	919	ko03440//Homologous recombination	Genetic Information Processing	Replication and repair	-3.84176	5.11675e-07	2.58912e-07	K03553//recombination protein RecA+ko03440//Homologous recombination;K03553//recombination protein RecA+ko03440//Homologous recombination;K03553//recombination protein RecA+ko03440//Homologous recombination;K03553//recombination protein RecA+ko03440//Homologous recombination;K03553//recombination protein RecA+ko03440//Homologous recombination	recA bacterial DNA recombination protein		hypothetical protein F511_25212 [Dorcoceras hygrometricum]	[L] KOG1433 DNA repair protein RAD51/RHP55	DNA repair protein recA homolog 1, chloroplastic OS=Arabidopsis thaliana GN=RECA PE=2 SV=1	GO:0003697//single-stranded DNA binding;GO:0006281//DNA repair;GO:0005524//ATP binding;GO:0008094//DNA-dependent ATPase activity;GO:0006310//DNA recombination
Unigene65416_All	398	ko03440//Homologous recombination	Genetic Information Processing	Replication and repair	-4.79782	0.000213297	0.000146994	K11864//BRCA1/BRCA2-containing complex subunit 3 [EC:3.4.19.-]+ko03440//Homologous recombination;K11864//BRCA1/BRCA2-containing complex subunit 3 [EC:3.4.19.-]+ko03440//Homologous recombination;K11864//BRCA1/BRCA2-containing complex subunit 3 [EC:3.4.19.-]+ko03440//Homologous recombination;K11864//BRCA1/BRCA2-containing complex subunit 3 [EC:3.4.19.-]+ko03440//Homologous recombination;K11864//BRC…	JAB1/Mov34/MPN/PAD-1 ubiquitin protease		Lys-63-specific deubiquitinase BRCC36 [Morus notabilis] >EXB96951.1 Lys-63-specific deubiquitinase BRCC36 [Morus notabilis]	[O] KOG1555 26S proteasome regulatory complex, subunit RPN11		GO:0004843//thiol-dependent ubiquitin-specific protease activity;GO:0006281//DNA repair;GO:0070552//BRISC complex;GO:0070531//BRCA1-A complex;GO:0070536//protein K63-linked deubiquitination
Unigene74986_All	381	ko03440//Homologous recombination;ko03030//DNA replication;ko03430//Mismatch repair	Genetic Information Processing	Replication and repair	-5.42672	3.07878e-06	1.6839e-06	K03111//single-strand DNA-binding protein+ko03030//DNA replication+ko03440//Homologous recombination+ko03430//Mismatch repair;K03111//single-strand DNA-binding protein+ko03030//DNA replication+ko03440//Homologous recombination+ko03430//Mismatch repair	Single-strand binding protein family		uncharacterized protein LOC109794721, partial [Cajanus cajan]	[L] KOG1653 Single-stranded DNA-binding protein	Single-stranded DNA-binding protein, mitochondrial OS=Arabidopsis thaliana GN=At4g11060 PE=2 SV=1	GO:0003697//single-stranded DNA binding;GO:0006260//DNA replication
Unigene83012_All	661	ko03440//Homologous recombination	Genetic Information Processing	Replication and repair	-5.73484	1.93371e-07	9.42656e-08	K10901//bloom syndrome protein [EC:3.6.4.12]+ko03440//Homologous recombination;K10901//bloom syndrome protein [EC:3.6.4.12]+ko03440//Homologous recombination;K10901//bloom syndrome protein [EC:3.6.4.12]+ko03440//Homologous recombination;K10901//bloom syndrome protein [EC:3.6.4.12]+ko03440//Homologous recombination;K10901//bloom syndrome protein [EC:3.6.4.12]+ko03440//Homologous recombination	DEAD/DEAH box helicase		ATP-dependent DNA helicase Q-like 3 [Manihot esculenta] >XP_021615793.1 ATP-dependent DNA helicase Q-like 3 [Manihot esculenta] >XP_021615799.1 ATP-dependent DNA helicase Q-like 3 [Manihot esculenta] >XP_021615808.1 ATP-dependent DNA helicase Q-like 3 [Manihot esculenta]	[L] KOG0352 ATP-dependent DNA helicase	ATP-dependent DNA helicase Q-like 3 OS=Arabidopsis thaliana GN=RECQL3 PE=1 SV=1
CL10963.Contig2_All	1873	ko03430//Mismatch repair;ko03420//Nucleotide excision repair;ko03440//Homologous recombination;ko03030//DNA replication	Genetic Information Processing	Replication and repair	-6.12483	2.53774e-09	1.0676e-09	K07466//replication factor A1+ko03420//Nucleotide excision repair+ko03030//DNA replication+ko03440//Homologous recombination+ko03430//Mismatch repair;K07466//replication factor A1+ko03420//Nucleotide excision repair+ko03030//DNA replication+ko03440//Homologous recombination+ko03430//Mismatch repair;K07466//replication factor A1+ko03420//Nucleotide excision repair+ko03030//DNA replication+ko03440/…	Replication factor-A C terminal domain		replication protein a 70 kda dna-binding subunit [Nannochloropsis gaditana]	[L] KOG0851 Single-stranded DNA-binding replication protein A (RPA), large (70 kD) subunit and related ssDNA-binding proteins	Replication protein A 70 kDa DNA-binding subunit D OS=Arabidopsis thaliana GN=RPA1D PE=2 SV=1	GO:0003677//DNA binding;GO:0005634//nucleus;GO:0006281//DNA repair;GO:0006260//DNA replication;GO:0006310//DNA recombination
